# Supplementary material for: MenT nucleotidyltransferase toxins extend tRNA acceptor stems and can be inhibited by asymmetrical antitoxin binding
Source: Nat Commun. 2023 Aug 17;14:4644. doi: 10.1038/s41467-023-40264-3 (PMC10435456; doi:10.1038/s41467-023-40264-3)
Supplement: Supplementary file 4 — Supplementary Datasheet 1 [file 41467_2023_40264_MOESM4_ESM.xls]

## Sheet: FlaGs out
1(1)	WP_067508845.1	WP_067508845.1 nucleotidyl transferase AbiEii/AbiGii toxin family protein
1(1)	WP_205745845.1	WP_205745845.1 nucleotidyl transferase AbiEii/AbiGii toxin family protein
1(1)	WP_163739132.1	WP_163739132.1 nucleotidyl transferase AbiEii/AbiGii toxin family protein
1(1)	WP_205711748.1	WP_205711748.1 nucleotidyl transferase AbiEii/AbiGii toxin family protein
1(1)	WP_048546254.1	WP_048546254.1 nucleotidyl transferase AbiEii/AbiGii toxin family protein
1(1)	WP_197683211.1	WP_197683211.1 nucleotidyl transferase AbiEii/AbiGii toxin family protein
1(1)	WP_044095682.1	WP_044095682.1 nucleotidyl transferase AbiEii/AbiGii toxin family protein
1(1)	WP_239003792.1	WP_239003792.1 hypothetical protein
1(1)	WP_063047350.1	WP_063047350.1 nucleotidyl transferase AbiEii/AbiGii toxin family protein
1(1)	WP_239003793.1	WP_239003793.1 hypothetical protein
1(1)	WP_006593107.1	WP_006593107.1 nucleotidyl transferase AbiEii/AbiGii toxin family protein
1(1)	WP_130343471.1	WP_130343471.1 nucleotidyl transferase AbiEii/AbiGii toxin family protein
1(1)	YP_177616.1	YP_177616.1 hypothetical protein Rv0078A
1(1)	WP_018351113.1	WP_018351113.1 nucleotidyl transferase AbiEii/AbiGii toxin family protein
1(1)	WP_197041049.1	WP_197041049.1 nucleotidyl transferase AbiEii/AbiGii toxin family protein
1(1)	WP_212761846.1	WP_212761846.1 nucleotidyl transferase AbiEii/AbiGii toxin family protein
2(1)	WP_083048184.1	WP_083048184.1 TetR/AcrR family transcriptional regulator
2(1)	WP_044095681.1	WP_044095681.1 TetR/AcrR family transcriptional regulator
2(1)	NP_214592.1	NP_214592.1 transcriptional regulator
3(1)	WP_044095685.1	WP_044095685.1 alpha/beta hydrolase
3(1)	NP_214591.1	NP_214591.1 oxidoreductase
3(1)	WP_083048186.1	WP_083048186.1 alpha/beta hydrolase
4(1)	WP_018351112.1	WP_018351112.1 ABC transporter ATP-binding protein
4(1)	WP_068427407.1	WP_068427407.1 ATP-binding cassette domain-containing protein
4(1)	WP_083048188.1	WP_083048188.1 ATP-binding cassette domain-containing protein
4(1)	WP_205745843.1	WP_205745843.1 ATP-binding cassette domain-containing protein
5(1)	NP_214596.2	NP_214596.2 oxidoreductase
6(1)	NP_214594.1	NP_214594.1 hypothetical protein Rv0080
6(1)	WP_015302390.1	WP_015302390.1 pyridoxamine 5'-phosphate oxidase family protein
7(1)	WP_042914386.1	WP_042914386.1 MULTISPECIES: metalloregulator ArsR/SmtB family transcription factor
7(1)	NP_214595.1	NP_214595.1 HTH-type transcriptional regulator
8(1)	NP_214593.1	NP_214593.1 hypothetical protein Rv0079
8(1)	WP_044095683.1	WP_044095683.1 dormancy-associated translation inhibitor
9(1)	WP_193376084.1	WP_193376084.1 hypothetical protein
9(1)	NP_214590.1	NP_214590.1 membrane protein
10(1)	WP_006593110.1	WP_006593110.1 NAD(+)--rifampin ADP-ribosyltransferase
10(1)	WP_006593106.1	WP_006593106.1 hypothetical protein
11(1)	WP_048546253.1	WP_048546253.1 LysR family transcriptional regulator
11(1)	WP_083048180.1	WP_083048180.1 LysR substrate-binding domain-containing protein

## Sheet: tRNA information of Msm for SEQ
rname	nickname	strain	gene	aa	codon	len	seq	fullname
Msm.Ala-CGC.trna33	Ala-1	Msm	trna33	Ala	CGC	76	GGGGCTATGGCGCAGTTGGTAGCGCGACTCGTTCGCATCGAGTAGGTCAGGGGTTCGATTCCCCTTAGCTCCACCA	Mycobacterium_smegmatis_MC2_155_chr.trna33-AlaCGC (5550124-5550049) Ala (CGC) 76 bp Sc: 83.46
Msm.Ala-GGC.trna9	Ala-2	Msm	trna9	Ala	GGC	76	GGGGCTATGGCGCAGTTGGTAGCGCACCACACTGGCAGTGTGGGGGTCAGGGGTTCGAATCCCCTTAGCTCCACCA	Mycobacterium_smegmatis_MC2_155_chr.trna9-AlaGGC (2213142-2213214) Ala (GGC) 73 bp Sc: 83.13
Msm.Ala-TGC.trna2	Ala-3	Msm	trna2	Ala	TGC	76	GGGGCCTTAGCTCAGTTGGTAGAGCGCTGCCTTTGCAAGGCAGATGTCAGGAGTTCGAATCTCCTAGGCTCCACCA	Mycobacterium_smegmatis_MC2_155_chr.trna2-AlaTGC (10293-10368) Ala (TGC) 76 bp Sc: 86.37
Msm.Arg-ACG.trna27	Arg-1	Msm	trna27	Arg	ACG	76	GCGCCCGTAGCTCAACGGATAGAGCATCTGACTACGGATCAGAAGGTTAGGGGTTCGAATCCCTTCGGGCGCACCA	Mycobacterium_smegmatis_MC2_155_chr.trna27-ArgACG (6410438-6410366) Arg (ACG) 73 bp Sc: 78.03
Msm.Arg-CCG.trna18	Arg-2	Msm	trna18	Arg	CCG	76	GCCCCCGTAGCTCAGGGGATAGAGCGTCTGCCTCCGGAGCAGAAGGCCGCAGGTTCGAATCCTGCCGGGGGCACCA	Mycobacterium_smegmatis_MC2_155_chr.trna18-ArgCCG (5058252-5058327) Arg (CCG) 76 bp Sc: 78.92
Msm.Arg-CCT.trna20	Arg-3	Msm	trna20	Arg	CCT	76	GCCCTCGTAGCTCAGGGGATAGAGCACGGCTCTCCTAAAGCCGGTGTCGCAGGTTCGAATCCTGCCGGGGGCACCA	Mycobacterium_smegmatis_MC2_155_chr.trna20-ArgCCT (5685927-5685999) Arg (CCT) 73 bp Sc: 74.23
MSm.Arg-TCT.trna15	Arg-4	MSm	trna15	Arg	TCT	76	GCCTCCGTAGCTCAATGGATAGAGCATCGGCCTTCTAATCCGACGGTTGCAGGTTCGAGTCCTGCCGGGGGCGCCA	Mycobacterium_smegmatis_MC2_155_chr.trna15-ArgTCT (4797480-4797552) Arg (TCT) 73 bp Sc: 74.64
Msm.Asn-GTT.trna37	Asn	Msm	trna37	Asn	GTT	76	TCCCCTGTAGCTCAATTGGCAGAGCATTCGGCTGTTAACCGAAGGGTTGCTGGTTCGAGTCCAGCCGGGGGAGCCA	Mycobacterium_smegmatis_MC2_155_chr.trna37-AsnGTT (4561282-4561207) Asn (GTT) 76 bp Sc: 79.73
Msm.Asp-GTC.trna31	Asp	Msm	trna31	Asp	GTC	77	GGCCCTGTGGCGCAGTTGGTTAGCGCGCCGCCCTGTCACGGCGGAGGTCGCGGGTTCAAGTCCCGTCAGGGTCGCCA	Mycobacterium_smegmatis_MC2_155_chr.trna31-AspGTC (5834285-5834209) Asp (GTC) 77 bp Sc: 94.44
Msm.Cys-GCA.trna40	Cys-1	Msm	trna40	Cys	GCA	74	GCGGGTGTGGCTGAGTGGCTAGGCAGCGGCCTGCAAAGCCGTCTACACGGGTTCGAGTCCCGTCACTCGCTCCA	Mycobacterium_smegmatis_MC2_155_chr.trna40-CysGCA (3883718-3883645) Cys (GCA) 74 bp Sc: 57.51
Msm.Cys-GCA.trna44	Cys-2	Msm	trna44	Cys	GCA	74	GGTGGAGTGGCCGAGTGGTGAGGCAACGGCCTGCAAAGCCGTGCACACGGGTTCGATTCCCGTCTCCACCTCCA	Mycobacterium_smegmatis_MC2_155_chr.trna44-CysGCA (2895245-2895172) Cys (GCA) 74 bp Sc: 76.31
Msm.Gln-CTG.trna10	Gln-1	Msm	trna10	Gln	CTG	75	TGGGGTATGGTGTAATTGGCAACACAGCTGATTCTGGTTCAGCCATTCTAGGTTCGAGTCCTGGTACCCCAGCCA	Mycobacterium_smegmatis_MC2_155_chr.trna10-GlnCTG (2467984-2468058) Gln (CTG) 75 bp Sc: 64.27
Msm.Gln-TTG.trna19	Gln-2	Msm	trna19	Gln	TTG	75	TCCGTCGTGGTGTAATCGGCAGCACCTCTGATTTTGGTTCAGATAGTTCAGGTTCGAGTCCTGGCGACGGAGCCA	Mycobacterium_smegmatis_MC2_155_chr.trna19-GlnTTG (5509404-5509475) Gln (TTG) 72 bp Sc: 49.46
Msm.Glu-CTC.trna11	Glu-1	Msm	trna11	Glu	CTC	76	GCCCCCGTCGTCTAGCGGCCTAGGACGCCGCCCTCTCACGGCGGTAGCGTGGGTTCGAATCCCATCGGGGGTACCA	Mycobacterium_smegmatis_MC2_155_chr.trna11-GluCTC (2468127-2468202) Glu (CTC) 76 bp Sc: 61.50
Msm.Glu-TTC.trna30	Glu-2	Msm	trna30	Glu	TTC	76	GCCCCCATCGTCTAGTGGCCTAGGACGCCGCCCTTTCACGGCGGTAGCACGGGTTCGAATCCCGTTGGGGGTACCA	Mycobacterium_smegmatis_MC2_155_chr.trna30-GluTTC (5834394-5834322) Glu (TTC) 73 bp Sc: 62.82
Msm.Gly-CCC.trna47	Gly-1	Msm	trna47	Gly	CCC	74	GCCGGTGTAGTTCAATGGCAGAACATCAGCTTCCCAAGCTGAATACGCGGGTTCGATTCCCGTCACCGGCTCCA	Mycobacterium_smegmatis_MC2_155_chr.trna47-GlyCCC (760074-760001) Gly (CCC) 74 bp Sc: 81.73
Msm.Gly-GCC.trna43	Gly-2	Msm	trna43	Gly	GCC	76	GCGGATGTAGCGCAGTTGGTAGCGCATCACCTTGCCAAGGTGAGGGTCGCGGGTTCGAATCCCGTCATCCGCTCCA	Mycobacterium_smegmatis_MC2_155_chr.trna43-GlyGCC (2895346-2895271) Gly (GCC) 76 bp Sc: 89.46
Msm.Gly-TCC.trna14	Gly-3	Msm	trna14	Gly	TCC	74	GCGGGCGTAGCTCAATGGTAGAGCCCTAGTCTTCCAAACTAGCTACGCGGGTTCGATTCCCGTCGCCCGCTCCA	Mycobacterium_smegmatis_MC2_155_chr.trna14-GlyTCC (4764493-4764563) Gly (TCC) 71 bp Sc: 72.19
Msm.His-GTG.trna16	His	Msm	trna16	His	GTG	76	GTGGCTGTAGTTCAGTTGGTAGAGCACCAGGTTGTGATCCTGGCTGTCGCGGGTTCGAGTCCCGTCAGCCACCCCA	Mycobacterium_smegmatis_MC2_155_chr.trna16-HisGTG (4817832-4817907) His (GTG) 76 bp Sc: 77.37
Msm.Ile-GAT.trna1	Ile	Msm	trna1	Ile	GAT	77	GGGCCTATAGCTCAGGCGGTTAGAGCGCTTCGCTGATAACGAAGAGGTCGGAGGTTCGAGTCCTCCTAGGCCCACCA	Mycobacterium_smegmatis_MC2_155_chr.trna1-IleGAT (10072-10148) Ile (GAT) 77 bp Sc: 88.31
Msm.Leu-CAA.trna42	Leu-1	Msm	trna42	Leu	CAA	77	GCCCTCGTATCCCAACTGGCAGAGGAAACGGATTCAAAACCCGTACAGTGTGAGTTCGAATCTCACCGAGGGCACCA	Mycobacterium_smegmatis_MC2_155_chr.trna42-LeuCAA (3328766-3328690) Leu (CAA) 77 bp Sc: 53.44
Msm.Leu-CAG.trna3	Leu-2	Msm	trna3	Leu	CAG	86	GGGCGAGTGGCGGAATGGCAGACGCGCTGGCTTCAGGTGCCAGTGTCCTTCGGGACGTGGGGGTTCAAGTCCCCCTTCGCCCACCA	Mycobacterium_smegmatis_MC2_155_chr.trna3-LeuCAG (58144-58226) Leu (CAG) 83 bp Sc: 63.75
Msm.Leu-GAG.trna13	Leu-3	Msm	trna13	Leu	GAG	89	GTCCGAGTGGCGGAATGGCAGACGCGCTAGCTTGAGGTGCTAGTGCCCTATTAACGGGCGTGGGGGTTCAAGTCCCCCCTCGGACACCA	Mycobacterium_smegmatis_MC2_155_chr.trna13-LeuGAG (4278994-4279079) Leu (GAG) 86 bp Sc: 60.48
Msm.Leu-TAA.trna34	Leu-4	Msm	trna34	Leu	TAA	77	GCCCCCATAGCCCAATTGGCAGAGGCAGCGGACTTAAAATCCGCCAAGTGTCGGTTCGAGTCCGACTGGGGGCACCA	Mycobacterium_smegmatis_MC2_155_chr.trna34-LeuTAA (5458984-5458911) Leu (TAA) 74 bp Sc: 63.84
Msm.Leu-TAG.trna35	Leu-5	Msm	trna35	Leu	TAG	87	GCGGGCGTGGCGAAATCGGTATACGCGCGGGTTTTAGGTGCCCGTGTTCGAGAGAACGTGTGGGTTCGAGTCCCACCGCCCGCACCA	Mycobacterium_smegmatis_MC2_155_chr.trna35-LeuTAG (4992927-4992841) Leu (TAG) 87 bp Sc: 65.79
Msm.Lys-CTT.trna17	Lys-1	Msm	trna17	Lys	CTT	76	GCGCCGTTAGCTCAGTTGGTAGAGCAGCTGACTCTTAATCAGCGGGTCCGGGGTTCGAAACCCTGACGGCGCACCA	Mycobacterium_smegmatis_MC2_155_chr.trna17-LysCTT (4847908-4847983) Lys (CTT) 76 bp Sc: 91.80
Msm.Lys-TTT.trna21	Lys-2	Msm	trna21	Lys	TTT	76	GCCCCTATAGCTCAGTTGGTAGAGCTACGGACTTTTAATCCGCAGGTCCCAGGTTCGAGCCCTGGTGGGGGCACCA	Mycobacterium_smegmatis_MC2_155_chr.trna21-LysTTT (5834573-5834645) Lys (TTT) 73 bp Sc: 79.21
Msm.Met-CAT.trna8	Met-1	Msm	trna8	Met	CAT	77	CGCGGGGTGGAGCAGCTCGGTAGCTCGCTGGGCTCATAACCCAGAGGTCGCAGGTTCGAATCCTGTCCCCGCTACCA	Mycobacterium_smegmatis_MC2_155_chr.trna8-MetCAT (2047596-2047672) Met (CAT) 77 bp Sc: 81.09
Msm.Met-CAT.trna6	Met-2	Msm	trna6	Met	CAT	77	GGCGGTGTAGCTCAGCTGGTTAGAGCGCACGACTCATAATCGTGAGGTCGGGGGATCGAGCCCCCCCACCGCTACCA	Mycobacterium_smegmatis_MC2_155_chr.trna6-MetCAT (1436094-1436167) Met (CAT) 74 bp Sc: 82.06
Msm.Met-CAT.trna38	Met-3	Msm	trna38	Met	CAT	77	GGGGCGGTAGCTCAGTCGGTTAGAGCCGCGGACTCATAATCCGCTGGTCGCGGGTTCGAGCCCCGCCCGCCCTACCA	Mycobacterium_smegmatis_MC2_155_chr.trna38-MetCAT (4532894-4532821) Met (CAT) 74 bp Sc: 85.15
Msm.Phe-GAA.trna32	Phe	Msm	trna32	Phe	GAA	77	GGCCAGGTAGCTCAGTTGGTACGAGCGTCCGCCTGAAAAGCGGAAGGTCGCCGGTTCGATCCCGGCCCTGGCCACCA	Mycobacterium_smegmatis_MC2_155_chr.trna32-PheGAA (5834167-5834094) Phe (GAA) 74 bp Sc: 83.44
Msm.Pro-CGG.trna23	Pro-1	Msm	trna23	Pro	CGG	77	CGGGGTGTGGCGCAGCTTGGTAGCGCGCTTCGTTCGGGACGAAGAGGTCGTGGGTTCGAATCCCGCCACCCCGACCA	Mycobacterium_smegmatis_MC2_155_chr.trna23-ProCGG (6272367-6272440) Pro (CGG) 74 bp Sc: 81.26
Msm.Pro-GGG.trna41	Pro-2	Msm	trna41	Pro	GGG	77	CGGGCTGTGGCGCAGCTTGGTAGCGCACTTGACTGGGGGTCAAGTGGTCGCAGGTTCAAATCCTGTCAGCCCGACCA	Mycobacterium_smegmatis_MC2_155_chr.trna41-ProGGG (3800622-3800546) Pro (GGG) 77 bp Sc: 79.60
Msm.Pro-TGG.trna36	Pro-3	Msm	trna36	Pro	TGG	77	CGGGGTGTAGCGCAGCTTGGTAGCGCATCCGCTTTGGGAGCGGAAGGCCGCAGGTTCAAATCCTGTCACCCCGACCA	Mycobacterium_smegmatis_MC2_155_chr.trna36-ProTGG (4764371-4764298) Pro (TGG) 74 bp Sc: 81.49
Msm.SeC-TCA.trna46	SeC	Msm	trna46	SeC	TCA	95	GGAGGCGTATCCGGTCTGGTGACCGGCGCGGTCTTCAAAATCGCTGAGCGACAGTTTCTGCCGCTGGCGGGTTCGATTCCCGTCCGCCTCCGCCA	Mycobacterium_smegmatis_MC2_155_chr.trna46-SeCTCA (1928522-1928428) SeC (TCA) 95 bp Sc: 30.05
Msm.Ser-CGA.trna28	Ser-1	Msm	trna28	Ser	CGA	91	GGTGGCGTGTCCGAGCGGCCTAAGGAGCACGCCTCGAAAGCGTGTGTGGGGTAACCCCCCACCGAGGGTTCAAATCCCTCCGCCACCGCCA	Mycobacterium_smegmatis_MC2_155_chr.trna28-SerCGA (6393912-6393822) Ser (CGA) 91 bp Sc: 68.85
Msm.Ser-GCT.trna26	Ser-2	Msm	trna26	Ser	GCT	92	GGAGGCGTGCCAGAGCGGCCGAATGGGACTCACTGCTAATGAGTTGTCCCCCTTACCGGGGACCGGAGGTTCAAATCCTCTCGCCTCCGCCA	Mycobacterium_smegmatis_MC2_155_chr.trna26-SerGCT (6410567-6410476) Ser (GCT) 92 bp Sc: 67.19
Msm.Ser-GGA.trna24	Ser-3	Msm	trna24	Ser	GGA	89	GGAGGATTCGCCTAGTGGCCTATGGCGCTCGCCTGGAACGCGGGTTGGGTTAATAGCCCTCGCGGGTTCAAATCCCGCATCCTCCGCCA	Mycobacterium_smegmatis_MC2_155_chr.trna24-SerGGA (6352992-6353077) Ser (GGA) 86 bp Sc: 56.71
Msm.Ser-TGA.trna25	Ser-4	Msm	trna25	Ser	TGA	90	GGTGGCGTGGCAGAGCGGCCTAATGCACTCGCCTTGAAAGCGAGAGACGGCTAACACCGTCCGGGGGTTCAAATCCCTCCGCCACCGCCA	Mycobacterium_smegmatis_MC2_155_chr.trna25-SerTGA (6417776-6417690) Ser (TGA) 87 bp Sc: 65.11
Msm.Thr-CGT.trna29	Thr-1	Msm	trna29	Thr	CGT	76	GCCGCCTTAGCTCAGTCGGTAGAGCGATTCACTCGTAATGAATAGGTCGGGGGTTCGATTCCCCCAGGCGGCTCCA	Mycobacterium_smegmatis_MC2_155_chr.trna29-ThrCGT (6221063-6220991) Thr (CGT) 73 bp Sc: 86.49
Msm.Thr-GGT.trna5	Thr-2	Msm	trna5	Thr	GGT	76	GCCCCCTTAGCTCAGTCGGCAGAGCGTTTCCATGGTAAGGAAAAGGTCAACGGTTCGATTCCGTTAGGGGGCTCCA	Mycobacterium_smegmatis_MC2_155_chr.trna5-ThrGGT (1435983-1436055) Thr (GGT) 73 bp Sc: 77.85
Msm.Thr-TGT.trna22	Thr-3	Msm	trna22	Thr	TGT	75	GCCTCCTTAGCTCAGTGGTAGAGCACTCGCCTTGTAAGCGAGCGGTCGTCAGTTCAATCCTGACAGGGGGCTCCA	Mycobacterium_smegmatis_MC2_155_chr.trna22-ThrTGT (5937904-5937978) Thr (TGT) 75 bp Sc: 85.47
Msm.Trp-CCA.trna7	Trp	Msm	trna7	Trp	CCA	76	AGGGGCGTAGCTCAATTGGCAGAGCAGCGGTCTCCAAAACCGCAGGTTGCAGGTTCAAGTCCTGTCGCCCCTGCCA	Mycobacterium_smegmatis_MC2_155_chr.trna7-TrpCCA (1437965-1438037) Trp (CCA) 73 bp Sc: 80.23
Msm.Tyr-GTA.trna4	Tyr	Msm	trna4	Tyr	GTA	86	GGCAGGTTGCCCGAGCGGCCAATGGGAGCGGACTGTAAATCCGTCGGCTAACGCCTACGCAGGTTCGAATCCTGCACCTGCCACCA	Mycobacterium_smegmatis_MC2_155_chr.trna4-TyrGTA (1228393-1228478) Tyr (GTA) 86 bp Sc: 56.35
Msm.Val-CAC.trna12	Val-1	Msm	trna12	Val	CAC	75	GGTCTCGTAGCTCAGTGGGAGAGCGTCCGCCTCACACGCGGAAGGTCGCTGGTTCGAACCCAGCCGGGACCACCA	Mycobacterium_smegmatis_MC2_155_chr.trna12-ValCAC (2895813-2895887) Val (CAC) 75 bp Sc: 87.83
Msm.Val-GAC.trna45	Val-2	Msm	trna45	Val	GAC	75	GCGCGATTAGCTCAGCGGGAGAGCGCTTCCCTGACACGGAAGAGGTCACTGGTTCAATCCCAGTATCGCGCACCA	Mycobacterium_smegmatis_MC2_155_chr.trna45-ValGAC (2895160-2895086) Val (GAC) 75 bp Sc: 87.89
Msm.Val-TAC.trna39	Val-3	Msm	trna39	Val	TAC	78	GGGCGCGTAGCTCAGTGGTAGAGCTCTGGTTTTACACACCAGCGGTCGGCGGTTCGATACCGTCCGCGCCCACCACCA	Mycobacterium_smegmatis_MC2_155_chr.trna39-ValTAC (4405846-4405775) Val (TAC) 72 bp Sc: 75.84

## Sheet: Msm.totalRNA.with.MenT1
3′-OH RNA-seq data of M.smegmatis total RNA incubated with or without toxin MenT1, Dulicates were performed.
name	end	unmapped	len	ACAC(-MenT1)	ATTG(-MenT1)	GACG(+MenT1)	GGTA(+MenT1)
Ala-1	26		76	137	2	6	145		Total number of tRNA reads for all the replicates with and without MenT1
Ala-1	27		76	130	12	15	151
Ala-1	28		76	79	5	12	86
Ala-1	29		76	75	12	15	93		Control no toxin
Ala-1	30		76	58	27	25	78		Control no toxin
Ala-1	31		76	62	5	8	79		+ MenT1
Ala-1	32		76	36	5	5	41		+ MenT1
Ala-1	33		76	72	31	29	91
Ala-1	34		76	72	99	106	99
Ala-1	35		76	142	341	382	166
Ala-1	36		76	168	44	55	150
Ala-1	37		76	158	107	95	115
Ala-1	37	C	76	0	0	21	10
Ala-1	38		76	66	13	8	59
Ala-1	39		76	113	18	20	106
Ala-1	40		76	146	8	6	132
Ala-1	41		76	162	4	4	156
Ala-1	41	C	76	0	0	0	26
Ala-1	42		76	54	1	4	95
Ala-1	43		76	94	2	5	62
Ala-1	44		76	79	2	3	65
Ala-1	45		76	45	2	1	37
Ala-1	46		76	86	1	6	103
Ala-1	46	CAGGGGTTCGATTCCCCTTAGCTCCACCA	76	22	38	33	4
Ala-1	47		76	51	2	5	51
Ala-1	48		76	95	8	4	99
Ala-1	49		76	71	10	5	50
Ala-1	49	C	76	0	0	2	11
Ala-1	50		76	52	2	4	65
Ala-1	51		76	82	2	8	131
Ala-1	52		76	69	0	4	91
Ala-1	53		76	61	1	1	58
Ala-1	54		76	56	4	1	44
Ala-1	55		76	24	2	1	32
Ala-1	55	GATTCCCCTTAGCTCCACCA	76	69	36	23	15
Ala-1	55	TCCCCTTAGCTCCACC	76	3	12	10	1
Ala-1	55	TCCCCTTAGCTCCACCA	76	270	542	320	252
Ala-1	55	TCCCCTTAGCTCCACCAC	76	0	1	111	140
Ala-1	55	TCCCCTTAGCTCCACCACC	76	1	0	15	44
Ala-1	55	TTTCCCCTTAGCTCCACCA	76	0	13	11	2
Ala-1	56		76	70	2	5	67
Ala-1	56	TTCCCCTTAGCTCCACCA	76	13	9	6	14
Ala-1	56	TTCCCCTTAGCTCCACCAC	76	0	0	8	13
Ala-1	56	TTTCCCCTTAGCTCCACCA	76	253	7	10	232
Ala-1	56	TTTCCCCTTAGCTCCACCAC	76	1	0	3	114
Ala-1	56	TTTCCCCTTAGCTCCACCACC	76	4	0	0	25
Ala-1	57		76	82	4	5	93
Ala-1	57	TGTGCCCTTAGCTCCACCA	76	3	10	4	2
Ala-1	58		76	17	6	2	9
Ala-1	59		76	14	1	1	14
Ala-1	60		76	22	1	1	8
Ala-1	61		76	10	2	1	21
Ala-1	62		76	11	1	1	14
Ala-1	62	TTAGCTCCACCA	76	20	12	3	8
Ala-1	63		76	10	2	1	14
Ala-1	64		76	16	2	1	10
Ala-1	65		76	23	0	2	20
Ala-1	65	AGCTCCACCA	76	93	72	43	22
Ala-1	66		76	27	0	1	22
Ala-1	66	GCTCCACCA	76	8	12	5	0
Ala-1	67		76	35	1	3	17
Ala-1	67	CTCCACCA	76	29	29	19	4
Ala-1	68	TCCACCA	76	49	34	11	8
Ala-1	68	TCCCACCA	76	11	11	4	0
Ala-1	69		76	7	5	13	16
Ala-1	69	CACCA	76	4	24	13	1
Ala-1	71		76	53	13	8	35
Ala-1	71	ACCA	76	20	59	34	7
Ala-1	72		76	60	59	36	77
Ala-1	73		76	12	8	5	6
Ala-1	74		76	124	48	15	90
Ala-1	75		76	377	579	367	386
Ala-1	75	C	76	16	2	10	11
Ala-1	75	G	76	10	11	4	14
Ala-1	75	T	76	26	12	6	15
Ala-1	76		76	74872	35263	14946	49270
Ala-1	76	C	76	48	6	5062	23377
Ala-1	76	CC	76	251	50	774	9427
Ala-1	76	CCC	76	132	22	49	656
Ala-1	76	CCCC	76	12	1	6	50
Ala-1	76	CG	76	0	0	4	29
Ala-1	76	G	76	104	36	17	91
Ala-1	76	GC	76	2	0	4	33
Ala-2	26		76	477	10	11	532
Ala-2	27		76	232	6	13	277
Ala-2	27	TTGACTG	76	7	21	9	9
Ala-2	27	TTGACTGG	76	1	18	6	3
Ala-2	28		76	455	11	22	691
Ala-2	29		76	251	11	26	317
Ala-2	30		76	129	9	22	216
Ala-2	31		76	237	11	14	228
Ala-2	32		76	123	11	14	189
Ala-2	33		76	280	108	94	360
Ala-2	34		76	228	126	120	280
Ala-2	35		76	327	119	117	354
Ala-2	36		76	289	41	32	369
Ala-2	37		76	339	39	50	375
Ala-2	37	C	76	0	0	4	57
Ala-2	38		76	215	7	6	261
Ala-2	39		76	132	2	3	188
Ala-2	40		76	185	4	7	222
Ala-2	41		76	229	6	9	264
Ala-2	42		76	362	8	7	385
Ala-2	43		76	42	1	2	59
Ala-2	44		76	62	2	4	71
Ala-2	45		76	140	15	10	148
Ala-2	46		76	137	3	6	157
Ala-2	46	CAGGGGTTCGAATCCCCTTAGCTCCACCA	76	2	18	12	2
Ala-2	47		76	97	8	2	83
Ala-2	48		76	146	14	11	148
Ala-2	49		76	96	3	2	101
Ala-2	49	C	76	0	0	0	19
Ala-2	50		76	99	6	8	84
Ala-2	51		76	118	0	8	148
Ala-2	52		76	112	2	6	162
Ala-2	53		76	79	0	1	91
Ala-2	54		76	83	2	0	112
Ala-2	54	ATCCCCTTAGCTCCACCA	76	6	25	23	6
Ala-2	55		76	33	3	3	53
Ala-2	55	GAATCCCCTTAGCTCCACCA	76	95	64	37	29
Ala-2	55	GAATCCCCTTAGCTCCACCAC	76	0	0	19	10
Ala-2	56		76	90	2	4	112
Ala-2	56	ATCCCCTTAGCTCCACCA	76	9	23	24	10
Ala-2	56	ATCCCCTTAGCTCCACCAC	76	0	0	25	6
Ala-2	57		76	118	1	5	126
Ala-2	57	TTTCCCCTTAGCTCCACCACC	76	1	0	15	24
Ala-2	58		76	37	1	6	27
Ala-2	58	TCCCCTTAGCTCCACCA	76	27	28	23	11
Ala-2	58	TCCCCTTAGCTCCACCAC	76	0	0	13	10
Ala-2	59		76	21	1	0	16
Ala-2	60		76	9	0	1	24
Ala-2	61		76	17	2	1	21
Ala-2	62		76	19	0	0	21
Ala-2	62	TTAGCTCCACCA	76	20	10	9	4
Ala-2	63		76	20	1	0	14
Ala-2	64		76	25	3	0	15
Ala-2	65		76	43	4	1	34
Ala-2	65	AGCTCCACCA	76	38	49	35	12
Ala-2	65	AGCTCCACCAC	76	0	0	13	3
Ala-2	66		76	15	2	1	18
Ala-2	67		76	30	6	0	26
Ala-2	67	CTCCACCA	76	21	39	21	6
Ala-2	68		76	8	0	1	10
Ala-2	68	TCCACCA	76	35	30	22	11
Ala-2	68	TCCACCAC	76	0	0	10	0
Ala-2	68	TCCCACCA	76	12	17	7	2
Ala-2	69		76	5	2	5	13
Ala-2	69	CACCA	76	18	33	14	3
Ala-2	71		76	39	6	11	46
Ala-2	71	ACCA	76	27	72	37	8
Ala-2	71	ACCAC	76	0	0	17	1
Ala-2	72		76	35	11	8	51
Ala-2	73		76	9	4	4	10
Ala-2	74		76	90	104	43	44
Ala-2	74	TCCTCAGAT	76	8	0	0	16
Ala-2	75		76	399	1304	851	490
Ala-2	75	C	76	12	9	12	20
Ala-2	75	G	76	16	7	3	17
Ala-2	75	T	76	30	13	7	26
Ala-2	76		76	117839	46925	23541	92043
Ala-2	76	A	76	10	1	0	14
Ala-2	76	C	76	60	9	8896	38168
Ala-2	76	CC	76	273	49	992	10493
Ala-2	76	CCA	76	14	2	2	10
Ala-2	76	CCC	76	135	23	75	722
Ala-2	76	CCCC	76	25	2	4	60
Ala-2	76	CG	76	0	0	8	26
Ala-2	76	G	76	124	41	23	119
Ala-2	76	GC	76	2	0	4	18
Ala-2	76	T	76	2	0	2	10
Ala-3	35		76	1	11	5	2
Ala-3	41		76	4	1	0	12
Ala-3	67	CTCCACCA	76	11	8	4	1
Ala-3	75		76	12	55	22	16
Ala-3	76		76	3697	1322	660	2249
Ala-3	76	C	76	3	0	180	529
Ala-3	76	CC	76	4	0	11	133
Arg-2	25		76	369	8	8	793
Arg-2	26		76	320	8	4	645
Arg-2	27		76	185	8	5	299
Arg-2	28		76	30	2	3	78
Arg-2	29		76	187	15	17	414
Arg-2	30		76	143	2	15	284
Arg-2	31		76	173	2	9	341
Arg-2	32		76	100	6	1	144
Arg-2	33		76	184	38	56	326
Arg-2	34		76	167	114	114	338
Arg-2	35		76	289	330	286	546
Arg-2	36		76	264	663	575	453
Arg-2	37		76	57	14	20	99
Arg-2	38		76	71	9	17	83
Arg-2	39		76	54	10	8	89
Arg-2	40		76	137	12	10	201
Arg-2	41		76	121	16	15	174
Arg-2	41	C	76	0	0	0	23
Arg-2	42		76	183	20	12	251
Arg-2	43		76	94	11	8	245
Arg-2	43	C	76	0	0	1	58
Arg-2	44		76	134	5	10	199
Arg-2	44	C	76	0	0	0	43
Arg-2	45		76	88	5	7	182
Arg-2	46		76	94	6	4	169
Arg-2	47		76	98	3	7	186
Arg-2	48		76	101	3	3	183
Arg-2	48	AGGTTCGAATCCTGCCGGGGGCACCA	76	16	20	18	19
Arg-2	48	AGGTTCGAATCCTGCCGGGGGCACCAC	76	0	0	10	1
Arg-2	48	CAGGTTCGAATCCTGCCGGGGGCACCA	76	22	14	19	18
Arg-2	49		76	49	1	3	114
Arg-2	49	AGGTTCGAATCCTGCCGGGGGCACCA	76	6	13	6	2
Arg-2	50		76	33	0	1	42
Arg-2	51		76	44	2	2	57
Arg-2	52		76	13	0	3	38
Arg-2	53		76	15	1	0	21
Arg-2	54		76	17	0	3	25
Arg-2	54	CGAATCCTGCCGGGGGCACCA	76	21	44	41	7
Arg-2	54	CGAATCCTGCCGGGGGCACCAC	76	0	0	17	6
Arg-2	55		76	10	1	1	20
Arg-2	55	GAATCCTGCCGGGGGCACCA	76	88	84	80	65
Arg-2	55	GAATCCTGCCGGGGGCACCAC	76	0	0	32	21
Arg-2	56		76	21	3	1	41
Arg-2	56	ATCCTGCCGGGGGCACCA	76	1	19	21	1
Arg-2	56	ATCCTGCCGGGGGCACCAC	76	0	0	16	0
Arg-2	57		76	20	2	1	50
Arg-2	58		76	13	1	2	16
Arg-2	58	TCCTGCCGGGGGCACCA	76	9	32	22	6
Arg-2	58	TCCTGCCGGGGGCACCAC	76	0	0	15	4
Arg-2	60		76	5	0	0	16
Arg-2	61		76	8	0	1	10
Arg-2	61	TGCCGGGGGCACCA	76	34	24	38	20
Arg-2	62		76	4	0	0	12
Arg-2	62	GCCGGGGGCACCA	76	36	40	47	17
Arg-2	62	GCCGGGGGCACCAC	76	0	0	26	8
Arg-2	63		76	12	0	0	22
Arg-2	65		76	15	3	0	20
Arg-2	66		76	15	1	0	43
Arg-2	67		76	8	3	3	24
Arg-2	68		76	5	1	1	10
Arg-2	69		76	5	1	2	11
Arg-2	69	CACCA	76	12	24	22	9
Arg-2	70	CACCA	76	192	330	259	99
Arg-2	70	CACCAC	76	0	0	91	22
Arg-2	73		76	19	6	3	22
Arg-2	74		76	52	84	79	67
Arg-2	75		76	144	601	491	195
Arg-2	76		76	19832	39408	24567	20291
Arg-2	76	C	76	37	3	10869	10468
Arg-2	76	CC	76	27	8	313	185
Arg-2	76	CCC	76	10	2	21	15
Arg-2	76	G	76	25	20	21	25
Arg-3	70	CACCA	76	6	18	23	8
Arg-3	75		76	7	21	25	4
Arg-3	76		76	2006	1427	872	1834
Arg-3	76	C	76	0	0	322	593
Arg-3	76	CC	76	4	0	25	79
Asn	33		76	5	15	8	5
Asn	34		76	2	14	3	6
Asn	41		76	11	0	0	7
Asn	42		76	7	0	1	12
Asn	55	GAGTCCAGCCGGGGGAGCCA	76	19	3	2	1
Asn	57	GTCCAGCCGGGGGAGCCA	76	12	29	31	19
Asn	57	GTCCAGCCGGGGGAGCCAC	76	0	0	10	14
Asn	57	TCCAGCCGGGGGAGCCA	76	21	49	57	32
Asn	57	TCCAGCCGGGGGAGCCAC	76	0	0	14	10
Asn	70	AGCCA	76	27	17	12	3
Asn	74		76	42	22	15	53
Asn	75		76	16	17	19	20
Asn	76		76	5045	1582	1101	3803
Asn	76	C	76	0	0	188	925
Asn	76	CC	76	6	1	22	157
Asp	76		77	15	9	6	6
Asp	77		77	1187	430	161	490
Asp	77	C	77	0	0	51	143
Asp	77	CC	77	1	0	4	13
Cys-2	31		74	94	13	17	165
Cys-2	32		74	105	79	55	158
Cys-2	33		74	86	97	91	134
Cys-2	34		74	111	10	14	167
Cys-2	35		74	73	21	18	126
Cys-2	35	C	74	0	0	2	10
Cys-2	38		74	14	0	0	19
Cys-2	39		74	11	3	1	28
Cys-2	40		74	43	4	1	64
Cys-2	41		74	9	2	4	19
Cys-2	42		74	40	1	5	61
Cys-2	43		74	6	1	0	10
Cys-2	44		74	11	0	0	22
Cys-2	46		74	5	0	0	16
Cys-2	49		74	6	0	0	17
Cys-2	50		74	6	1	1	11
Cys-2	51		74	17	1	1	17
Cys-2	52		74	15	1	1	14
Cys-2	53		74	3	1	1	11
Cys-2	54		74	10	0	1	16
Cys-2	55		74	11	1	0	11
Cys-2	60		74	11	0	1	11
Cys-2	61		74	30	1	0	18
Cys-2	62		74	9	0	2	12
Cys-2	63		74	56	2	3	89
Cys-2	64		74	8	0	1	12
Cys-2	65		74	10	0	1	12
Cys-2	66	ACCTCCA	74	47	10	5	5
Cys-2	67		74	21	2	3	36
Cys-2	68		74	8	1	3	12
Cys-2	69		74	10	2	2	11
Cys-2	70		74	42	8	5	38
Cys-2	72		74	454	100	73	498
Cys-2	72	A	74	15	5	0	3
Cys-2	73		74	164	107	96	208
Cys-2	74		74	15288	2178	1419	12164
Cys-2	74	A	74	86	1	1	103
Cys-2	74	AA	74	74	0	0	87
Cys-2	74	AAC	74	0	0	1	21
Cys-2	74	AAG	74	157	10	6	206
Cys-2	74	AAGT	74	13	2	1	19
Cys-2	74	AAGTTCG	74	8	1	0	16
Cys-2	74	AAGTTCGAC	74	7	0	1	11
Cys-2	74	AC	74	0	0	2	33
Cys-2	74	C	74	14	5	742	7332
Cys-2	74	CC	74	19	5	52	736
Cys-2	74	CCC	74	19	2	0	35
Cys-2	74	G	74	23	1	6	24
Gln-1	69	AGCCA	75	14	12	12	3
Gln-1	73		75	14	9	11	20
Gln-1	74		75	4	18	20	6
Gln-1	75		75	2025	1696	1279	1536
Gln-1	75	C	75	1	1	208	289
Gln-1	75	CC	75	7	1	17	51
Glu-1	36		76	6	1	0	10
Glu-1	76		76	369	454	154	190
Glu-1	76	C	76	0	0	48	20
Glu-2	26		76	140	6	2	316
Glu-2	26	C	76	0	0	0	13
Glu-2	27		76	174	5	6	348
Glu-2	28		76	117	3	5	207
Glu-2	29		76	177	6	18	396
Glu-2	30		76	110	0	16	275
Glu-2	31		76	84	1	12	183
Glu-2	32		76	100	2	2	173
Glu-2	33		76	91	9	5	169
Glu-2	34		76	80	11	14	165
Glu-2	34	C	76	4	0	0	10
Glu-2	35		76	262	71	77	483
Glu-2	35	C	76	1	1	3	36
Glu-2	36		76	1296	182	159	2089
Glu-2	37		76	312	55	56	604
Glu-2	37	C	76	2	1	0	18
Glu-2	38		76	160	61	42	208
Glu-2	39		76	120	8	20	190
Glu-2	40		76	192	6	7	301
Glu-2	41		76	72	10	6	137
Glu-2	42		76	116	2	4	209
Glu-2	43		76	150	14	19	351
Glu-2	44		76	14	2	1	30
Glu-2	45		76	76	3	1	116
Glu-2	46		76	172	5	8	209
Glu-2	46	C	76	0	0	0	10
Glu-2	47		76	21	3	2	49
Glu-2	48		76	94	4	3	155
Glu-2	48	CGGGTTCGAATCCCGTTGGGGGTACCA	76	287	134	194	59
Glu-2	48	GGGTTCGAATCCCGTTGGGGGTACCA	76	25	21	13	7
Glu-2	49		76	68	2	5	124
Glu-2	50		76	75	3	11	109
Glu-2	51		76	89	0	2	185
Glu-2	52		76	51	1	7	117
Glu-2	53		76	51	1	1	98
Glu-2	54		76	49	2	1	75
Glu-2	54	CGAATCCCGTTGGGGGTACCA	76	8	14	8	0
Glu-2	55		76	21	3	1	50
Glu-2	55	GAATCCCGTTGGGGGTACCA	76	86	65	43	23
Glu-2	55	GAATCCCGTTGGGGGTACCAC	76	0	0	14	1
Glu-2	56		76	50	1	1	90
Glu-2	56	TCCCGTTGGGGGTACCA	76	3	13	16	4
Glu-2	57		76	90	4	3	115
Glu-2	57	TCCCGTTGGGGGTACCA	76	40	490	424	51
Glu-2	57	TCCCGTTGGGGGTACCAC	76	1	0	125	6
Glu-2	58		76	45	0	0	66
Glu-2	58	TCCCGTTGGGGGTACCA	76	10	55	46	6
Glu-2	58	TCCCGTTGGGGGTACCAC	76	0	0	19	2
Glu-2	59		76	12	0	1	11
Glu-2	60		76	19	1	0	10
Glu-2	61		76	18	0	0	10
Glu-2	61	GTTGGGGGTACCA	76	13	11	13	4
Glu-2	62		76	18	0	0	22
Glu-2	62	GTTGGGGGTACCA	76	17	39	23	9
Glu-2	63		76	14	2	0	16
Glu-2	64		76	5	4	2	12
Glu-2	65		76	16	0	0	20
Glu-2	66		76	10	4	1	18
Glu-2	67		76	9	3	3	16
Glu-2	69		76	15	2	4	21
Glu-2	69	TACCA	76	3	14	12	1
Glu-2	70	TACCA	76	189	330	229	40
Glu-2	70	TACCAC	76	0	0	66	6
Glu-2	72		76	4	6	3	10
Glu-2	73		76	137	76	45	80
Glu-2	74		76	29	166	82	49
Glu-2	74	G	76	245	31	22	211
Glu-2	74	GC	76	44	27	17	41
Glu-2	74	GCA	76	23	5	6	25
Glu-2	74	GCAAC	76	25	0	0	52
Glu-2	74	GCAACG	76	12	1	0	14
Glu-2	74	GCAACGC	76	18	2	0	25
Glu-2	74	GCAACGCG	76	21	0	0	26
Glu-2	74	GCAACGCGG	76	8	0	1	11
Glu-2	74	GCAC	76	0	0	1	10
Glu-2	75		76	118	699	478	108
Glu-2	75	T	76	6	18	4	4
Glu-2	76		76	20182	48205	20107	10765
Glu-2	76	C	76	17	3	5826	1919
Glu-2	76	CC	76	19	4	671	334
Glu-2	76	CCC	76	2	0	57	12
Glu-2	76	G	76	30	51	32	19
Gly-2	76		76	324	68	27	139
Gly-2	76	C	76	0	0	5	37
Gly-3	44		74	34	6	7	39
Gly-3	45		74	13	2	3	19
Gly-3	46		74	33	5	4	49
Gly-3	46	CGGGTTCGATTCCCGTCGCCCGCTCCA	74	90	78	26	17
Gly-3	47		74	15	1	2	16
Gly-3	49		74	32	2	5	45
Gly-3	50		74	16	0	2	20
Gly-3	51		74	21	0	2	39
Gly-3	52		74	26	0	0	31
Gly-3	53		74	9	1	0	16
Gly-3	53	TTTCCCGTCGCCCGCTCCA	74	26	46	31	59
Gly-3	53	TTTCCCGTCGCCCGCTCCAC	74	1	0	44	39
Gly-3	54		74	21	0	5	40
Gly-3	54	TTCCCGTCGCCCGCTCCAC	74	1	0	12	10
Gly-3	55		74	27	2	4	41
Gly-3	57		74	10	2	3	4
Gly-3	58		74	10	1	1	10
Gly-3	60	GTCGCCCGCTCCA	74	19	15	11	13
Gly-3	61		74	10	2	0	7
Gly-3	61	CGCCCGCTCCA	74	17	4	1	1
Gly-3	65		74	3	5	2	10
Gly-3	67	GCTCCA	74	56	32	17	25
Gly-3	67	GCTCCAC	74	0	0	12	11
Gly-3	68		74	13	1	5	39
Gly-3	72		74	247	57	36	309
Gly-3	73		74	88	309	198	96
Gly-3	73	G	74	21	2	0	33
Gly-3	73	GC	74	3	0	0	13
Gly-3	74		74	14262	7427	3024	13499
Gly-3	74	C	74	24	1	2040	8291
Gly-3	74	CC	74	30	4	164	780
Gly-3	74	CCC	74	36	12	4	56
Gly-3	74	CCCC	74	19	1	5	19
Gly-3	74	G	74	15	9	2	15
Gly-3	74	GC	74	0	0	0	10
His	76		76	227	35	16	84
His	76	C	76	0	0	2	32
Ile	24	C	77	0	0	1	83
Ile	25		77	245	6	4	344
Ile	26		77	77	8	2	176
Ile	27		77	54	2	4	119
Ile	28		77	51	6	0	88
Ile	29		77	27	6	4	47
Ile	31		77	18	8	4	19
Ile	32		77	109	16	25	190
Ile	33		77	87	101	65	122
Ile	34		77	382	1424	1198	565
Ile	34	C	77	1	1	36	6
Ile	35		77	822	1005	806	1084
Ile	36		77	134	13	8	132
Ile	36	C	77	0	0	1	19
Ile	37		77	88	12	9	134
Ile	38		77	100	5	4	99
Ile	39		77	43	2	0	52
Ile	40		77	104	0	3	167
Ile	41		77	208	10	8	310
Ile	42		77	119	8	1	127
Ile	42	C	77	0	0	0	28
Ile	43		77	382	21	19	455
Ile	43	C	77	0	0	0	69
Ile	44		77	52	1	4	56
Ile	45		77	187	7	0	258
Ile	45	C	77	0	0	0	11
Ile	46		77	93	5	5	122
Ile	47		77	146	12	5	209
Ile	47	CGGAGGTTCGAGTCCTCCTAGGCCCACCA	77	10	9	16	5
Ile	48		77	74	23	7	94
Ile	49		77	184	16	8	206
Ile	50		77	64	4	1	99
Ile	50	AGGTTCGAGTCCTCCTAGGCCCACCA	77	16	24	12	7
Ile	51		77	36	1	0	77
Ile	52		77	93	4	5	94
Ile	52	C	77	0	0	0	38
Ile	53		77	89	3	10	193
Ile	54		77	60	2	1	92
Ile	55		77	57	2	1	112
Ile	56		77	41	1	1	57
Ile	56	GAGTCCTCCTAGGCCCACCA	77	43	26	18	28
Ile	57		77	77	2	1	121
Ile	58		77	96	2	2	155
Ile	58	GTCCTCCTAGGCCCACCA	77	0	17	10	3
Ile	58	TCCTCCTAGGCCCACCA	77	4	85	67	11
Ile	58	TCCTCCTAGGCCCACCAC	77	0	0	18	1
Ile	59		77	42	2	1	37
Ile	60		77	22	3	2	27
Ile	61		77	12	2	1	9
Ile	62		77	13	0	0	13
Ile	62	TCCTAGGCCCACCA	77	27	15	15	14
Ile	63		77	12	0	1	6
Ile	63	CTAGGCCCACCA	77	23	5	6	8
Ile	64	AGGCCCACCA	77	24	10	3	10
Ile	64	TAGGCCCACCA	77	46	21	12	18
Ile	65		77	6	1	0	10
Ile	65	TAGGCCCACCA	77	21	37	18	19
Ile	66		77	18	0	0	20
Ile	66	AGGCCCACCA	77	55	28	18	29
Ile	67		77	16	0	1	22
Ile	68		77	15	2	5	22
Ile	69		77	2	0	2	13
Ile	70		77	7	1	3	16
Ile	70	TTCACCA	77	6	10	4	2
Ile	71		77	11	6	3	10
Ile	72	ACCA	77	38	83	51	13
Ile	75		77	108	28	26	110
Ile	76		77	219	311	226	278
Ile	76	C	77	6	2	7	10
Ile	77		77	22256	11101	7542	20170
Ile	77	C	77	11	1	1169	4340
Ile	77	CC	77	16	6	118	645
Ile	77	CCC	77	7	0	5	34
Ile	77	G	77	32	14	17	30
Leu-1	28		77	1	2	0	11
Leu-1	29		77	5	2	3	20
Leu-1	30		77	24	0	1	41
Leu-1	31		77	17	6	4	41
Leu-1	32		77	18	0	0	22
Leu-1	33		77	10	0	2	15
Leu-1	34		77	6	0	0	24
Leu-1	35		77	3	0	1	11
Leu-1	36		77	11	3	0	22
Leu-1	37		77	10	1	3	9
Leu-1	40		77	10	1	0	16
Leu-1	41		77	1	1	0	11
Leu-1	52		77	4	0	0	10
Leu-1	56	GAATCTCACCGAGGGCACCA	77	30	10	4	9
Leu-1	59	TCTCACCGAGGGCACCA	77	16	4	6	7
Leu-1	62	CACCGAGGGCACCA	77	12	2	3	8
Leu-1	66	GAGGGCACCA	77	15	2	2	3
Leu-1	67	AGGGCACCA	77	12	7	0	1
Leu-1	71	CACCA	77	35	33	17	7
Leu-1	71	CACCAC	77	0	0	10	2
Leu-1	75		77	14	13	4	7
Leu-1	76		77	33	75	52	24
Leu-1	77		77	13282	3553	1655	7642
Leu-1	77	C	77	7	2	578	2357
Leu-1	77	CC	77	10	0	42	223
Leu-1	77	CCC	77	7	2	5	17
Leu-1	77	G	77	14	1	1	7
Leu-2	31		86	544	21	21	864
Leu-2	32		86	394	12	23	614
Leu-2	32	C	86	0	0	1	15
Leu-2	33		86	699	137	91	1105
Leu-2	34		86	348	130	75	512
Leu-2	34	C	86	0	2	4	25
Leu-2	35		86	330	419	91	223
Leu-2	35	C	86	0	0	187	188
Leu-2	36		86	474	270	214	644
Leu-2	36	C	86	3	2	7	17
Leu-2	36	TGCCAGTG	86	9	0	0	13
Leu-2	36	TGCCAGTGT	86	6	0	0	16
Leu-2	36	TGCCAGTGTCCTTCG	86	5	0	0	12
Leu-2	37		86	175	7	2	220
Leu-2	38		86	71	5	5	80
Leu-2	39		86	291	11	7	369
Leu-2	40		86	447	11	7	596
Leu-2	41		86	425	5	16	607
Leu-2	42		86	594	22	10	804
Leu-2	42	C	86	0	0	0	51
Leu-2	43		86	274	8	9	336
Leu-2	44		86	578	21	21	705
Leu-2	45		86	354	6	8	511
Leu-2	46		86	440	9	8	615
Leu-2	47		86	339	6	22	486
Leu-2	48		86	234	4	0	280
Leu-2	49		86	131	3	3	166
Leu-2	50		86	123	2	1	138
Leu-2	51		86	177	14	4	250
Leu-2	52		86	97	4	6	119
Leu-2	52	CCCACCA	86	48	25	23	9
Leu-2	52	TCCACCA	86	24	10	3	4
Leu-2	53		86	75	2	5	142
Leu-2	54		86	61	3	3	110
Leu-2	55		86	60	2	4	107
Leu-2	56		86	38	5	8	68
Leu-2	57		86	94	7	10	202
Leu-2	58		86	37	7	10	56
Leu-2	59		86	30	2	3	38
Leu-2	60		86	35	4	3	105
Leu-2	61		86	30	2	0	67
Leu-2	61	TTCAAGTCCCCCTTCGCCCACCA	86	23	24	11	3
Leu-2	62		86	38	1	6	66
Leu-2	62	TCCAAGTCCCCCTTCGCCCACCA	86	9	11	3	2
Leu-2	63		86	34	0	3	61
Leu-2	63	ACCAAGTCCCCCTTCGTCCACCA	86	12	6	6	3
Leu-2	63	CACAAGCCCCCCTTCGCCCACCA	86	9	8	2	11
Leu-2	63	CGCAAGTCCCCCTCCGCCCACCA	86	13	9	2	4
Leu-2	64		86	36	5	6	42
Leu-2	64	CAAGTCCCCCTTCGCCCACCA	86	52	59	35	19
Leu-2	64	CAAGTCCCCCTTCGCCCACCAC	86	1	0	15	7
Leu-2	65		86	15	3	1	16
Leu-2	66		86	31	2	6	34
Leu-2	67		86	36	1	3	26
Leu-2	68		86	17	5	4	15
Leu-2	69		86	21	2	2	20
Leu-2	70		86	16	0	2	13
Leu-2	71		86	9	1	0	23
Leu-2	72		86	22	3	2	20
Leu-2	73		86	13	1	2	16
Leu-2	73	TTCGCCCACCA	86	118	65	47	38
Leu-2	73	TTCGCCCACCAC	86	1	0	17	9
Leu-2	74		86	15	4	0	8
Leu-2	74	TCCGCCCACCA	86	24	20	9	6
Leu-2	74	TCGCCCACCA	86	28	17	11	4
Leu-2	75		86	25	2	1	32
Leu-2	75	CCCGCCCACCA	86	9	10	1	4
Leu-2	76		86	10	2	2	19
Leu-2	76	CGCCCACC	86	1	13	3	0
Leu-2	76	CGCCCACCA	86	364	300	129	113
Leu-2	76	CGCCCACCAC	86	0	0	42	30
Leu-2	76	CGCTCACCA	86	9	10	5	2
Leu-2	76	CGTCCACCA	86	13	8	5	0
Leu-2	77		86	16	0	3	30
Leu-2	77	GCCCACCA	86	192	111	72	59
Leu-2	77	GCCCACCAC	86	0	0	18	7
Leu-2	77	TCCCCACCA	86	1	13	9	0
Leu-2	77	TCGCCCACCA	86	3	13	9	0
Leu-2	78		86	30	6	5	33
Leu-2	78	TTCCACCA	86	14	29	15	7
Leu-2	79	TTCACCA	86	13	22	13	3
Leu-2	80		86	7	0	2	17
Leu-2	80	TTACCA	86	3	11	3	2
Leu-2	81		86	19	4	7	11
Leu-2	81	ACCA	86	208	327	160	59
Leu-2	81	ACCAC	86	0	0	64	20
Leu-2	83		86	12	17	6	11
Leu-2	84		86	237	248	149	176
Leu-2	84	A	86	8	11	2	7
Leu-2	84	AC	86	0	0	11	4
Leu-2	85		86	586	2289	1855	679
Leu-2	85	C	86	27	13	32	27
Leu-2	85	G	86	20	11	9	9
Leu-2	85	T	86	27	32	17	20
Leu-2	86		86	103094	76276	42936	70290
Leu-2	86	C	86	50	12	16224	20689
Leu-2	86	CC	86	93	22	1178	2112
Leu-2	86	CCC	86	55	7	59	209
Leu-2	86	CCCC	86	6	8	3	20
Leu-2	86	CG	86	0	0	8	13
Leu-2	86	G	86	92	78	42	82
Leu-3	31		89	399	4	8	643
Leu-3	32		89	109	8	7	170
Leu-3	33		89	391	324	247	546
Leu-3	33	C	89	0	3	10	36
Leu-3	34		89	764	1046	726	1068
Leu-3	34	C	89	0	2	12	9
Leu-3	35		89	308	142	68	335
Leu-3	35	C	89	1	0	31	199
Leu-3	36		89	297	37	49	449
Leu-3	36	C	89	3	1	1	17
Leu-3	37		89	168	4	2	170
Leu-3	38		89	54	0	1	81
Leu-3	39		89	192	4	1	244
Leu-3	40		89	240	1	1	391
Leu-3	40	C	89	0	0	0	10
Leu-3	41		89	233	4	1	299
Leu-3	42		89	415	8	6	448
Leu-3	42	C	89	0	0	1	31
Leu-3	43		89	108	1	3	143
Leu-3	44		89	277	7	5	293
Leu-3	45		89	176	2	7	194
Leu-3	46		89	200	5	3	291
Leu-3	47		89	166	5	19	229
Leu-3	48		89	86	4	7	122
Leu-3	49		89	58	1	1	89
Leu-3	50		89	61	3	7	73
Leu-3	50	C	89	0	0	3	15
Leu-3	51		89	36	4	1	50
Leu-3	52		89	43	19	10	72
Leu-3	53		89	13	2	2	13
Leu-3	54		89	12	2	1	15
Leu-3	55		89	35	5	11	66
Leu-3	56		89	48	2	3	101
Leu-3	57		89	31	2	1	58
Leu-3	58		89	28	2	2	60
Leu-3	59		89	28	3	2	37
Leu-3	60		89	19	2	2	68
Leu-3	61		89	28	9	4	58
Leu-3	62		89	27	2	3	38
Leu-3	63		89	29	2	1	26
Leu-3	64		89	19	0	2	20
Leu-3	64	TTCAAGTCCCCCCTCGGACACCA	89	3	12	7	2
Leu-3	65		89	11	1	4	32
Leu-3	66		89	11	0	1	21
Leu-3	67		89	7	2	3	17
Leu-3	69		89	17	1	1	17
Leu-3	70		89	10	1	1	12
Leu-3	71		89	14	0	2	6
Leu-3	72		89	15	0	0	21
Leu-3	73		89	6	0	0	19
Leu-3	74		89	9	0	0	12
Leu-3	75		89	10	2	0	17
Leu-3	76		89	10	1	1	9
Leu-3	77		89	13	3	0	9
Leu-3	78		89	6	1	0	16
Leu-3	78	TCGGACACCA	89	81	116	61	39
Leu-3	78	TCGGACACCAC	89	0	0	25	8
Leu-3	79	CGGACACCA	89	77	82	41	44
Leu-3	79	CGGACACCAC	89	0	0	12	9
Leu-3	79	GGACACCA	89	36	31	24	12
Leu-3	82	ACACCA	89	25	68	32	8
Leu-3	82	ACACCAC	89	0	0	16	1
Leu-3	83	CACCA	89	11	8	4	1
Leu-3	84		89	15	16	19	31
Leu-3	86		89	13	9	15	28
Leu-3	87		89	45	88	74	49
Leu-3	87	TCCTCGAA	89	13	0	0	10
Leu-3	88		89	95	516	449	136
Leu-3	89		89	12367	17018	11316	12198
Leu-3	89	C	89	16	2	3620	2905
Leu-3	89	CC	89	15	0	476	559
Leu-3	89	CCC	89	29	5	32	67
Leu-3	89	CCCC	89	5	2	5	12
Leu-3	89	G	89	6	12	10	19
Lys-1	55	GAAACCCTGACGGCGCACCA	76	28	19	16	6
Lys-1	62	TGACGGCGCACCA	76	29	13	17	11
Lys-1	68	CGCACCA	76	28	30	27	12
Lys-1	68	TGCACCA	76	7	9	10	4
Lys-1	69	GCACCA	76	19	16	14	3
Lys-1	70	CACCA	76	27	18	23	2
Lys-1	74		76	15	18	7	10
Lys-1	75		76	83	149	130	88
Lys-1	76		76	16555	8047	5428	10114
Lys-1	76	C	76	11	0	1049	1716
Lys-1	76	CC	76	21	2	131	517
Lys-1	76	CCC	76	9	1	11	48
Lys-1	76	G	76	19	10	5	13
Lys-2	70	CACCA	76	8	12	4	2
Lys-2	76		76	1533	668	382	1139
Lys-2	76	C	76	0	0	81	234
Lys-2	76	CC	76	3	0	6	37
Met-1	77		77	38	8	4	21
Met-2	77		77	20	4	2	4
Pro-1	71	GACCA	77	6	13	5	2
Pro-1	75		77	9	7	8	20
Pro-1	76		77	20	51	48	33
Pro-1	77		77	3601	2261	1796	3718
Pro-1	77	C	77	2	1	337	758
Pro-1	77	CC	77	2	0	13	57
Pro-2	25		77	145	12	3	260
Pro-2	26		77	83	10	11	139
Pro-2	26	G	77	12	1	0	11
Pro-2	27		77	89	4	7	123
Pro-2	28		77	44	6	2	119
Pro-2	29		77	103	10	17	237
Pro-2	30		77	59	9	28	123
Pro-2	31		77	59	3	13	113
Pro-2	32		77	36	3	8	67
Pro-2	33		77	27	0	4	51
Pro-2	34		77	249	230	186	483
Pro-2	35		77	313	1180	934	493
Pro-2	35	C	77	1	0	12	6
Pro-2	36		77	103	483	399	191
Pro-2	37		77	164	94	97	244
Pro-2	38		77	40	1	2	57
Pro-2	38	T	77	4	0	0	13
Pro-2	38	TC	77	11	0	0	21
Pro-2	38	TCA	77	14	0	0	22
Pro-2	38	TCAA	77	79	0	2	87
Pro-2	38	TCAAGT	77	6	0	1	14
Pro-2	38	TCAAGTGG	77	18	0	0	21
Pro-2	38	TCAAGTGGTCGC	77	6	1	2	10
Pro-2	38	TCAAGTGGTCGCAGGTTC	77	6	1	0	11
Pro-2	38	TCAAGTGGTCGCAGGTTCA	77	6	2	0	11
Pro-2	39		77	60	0	1	64
Pro-2	40		77	23	1	2	17
Pro-2	41		77	59	2	1	71
Pro-2	42		77	84	0	5	102
Pro-2	42	C	77	0	0	1	15
Pro-2	43		77	557	20	32	642
Pro-2	43	C	77	0	0	0	42
Pro-2	44		77	14	2	1	23
Pro-2	45		77	112	1	3	127
Pro-2	46		77	31	1	3	34
Pro-2	47		77	83	4	2	75
Pro-2	48		77	19	3	0	23
Pro-2	49		77	25	3	3	38
Pro-2	49	CAGGTTCAAATCCTGTCAGCCCGACCA	77	36	27	73	13
Pro-2	50		77	28	3	6	28
Pro-2	51		77	26	11	12	35
Pro-2	52		77	16	1	1	19
Pro-2	55		77	14	1	3	8
Pro-2	55	CAAATCCTGTCAGCCCGACCA	77	44	45	41	21
Pro-2	55	CAAATCCTGTCAGCCCGACCAC	77	0	0	11	4
Pro-2	56		77	9	1	1	10
Pro-2	57		77	16	2	2	23
Pro-2	58		77	17	3	2	21
Pro-2	58	TCCTGTCAGCCCGACCA	77	29	139	160	30
Pro-2	58	TCCTGTCAGCCCGACCAC	77	1	0	104	24
Pro-2	59		77	5	0	1	10
Pro-2	59	TCCTGTCAGCCCGACCA	77	26	22	20	12
Pro-2	62	TGTCAGCCCGACCA	77	11	6	10	4
Pro-2	63		77	4	0	0	11
Pro-2	63	GTCAGCCCGACCA	77	81	68	50	26
Pro-2	63	GTCAGCCCGACCAC	77	0	0	14	7
Pro-2	64		77	27	1	1	33
Pro-2	64	CAGCCCGACCA	77	20	15	19	10
Pro-2	64	CCCAGCCCGACCA	77	6	6	3	11
Pro-2	64	TAGCCCGACCA	77	16	14	5	5
Pro-2	64	TCAGCCCGACCA	77	28	60	54	13
Pro-2	64	TCAGCCCGACCAC	77	0	0	16	7
Pro-2	65	AGCCCGACCA	77	17	10	1	6
Pro-2	65	CAGCCCGACCA	77	9	6	14	3
Pro-2	66	AGCCCGACCA	77	46	28	23	13
Pro-2	66	AGCCCGACCAC	77	0	0	13	1
Pro-2	67		77	34	9	7	37
Pro-2	67	GCCCGACCA	77	25	17	9	5
Pro-2	68		77	20	16	3	17
Pro-2	68	C	77	0	0	2	14
Pro-2	68	TTCCGACCA	77	4	4	11	4
Pro-2	70		77	7	5	7	10
Pro-2	70	GACCA	77	15	15	5	7
Pro-2	71	GACCA	77	145	125	90	47
Pro-2	71	GACCAC	77	1	0	35	19
Pro-2	72		77	15	3	6	28
Pro-2	75		77	134	277	234	90
Pro-2	76		77	201	1078	936	235
Pro-2	76	C	77	11	4	20	13
Pro-2	76	G	77	13	8	1	8
Pro-2	76	T	77	13	15	8	10
Pro-2	77		77	74007	65626	36740	58017
Pro-2	77	C	77	50	6	8935	21106
Pro-2	77	CC	77	141	26	688	3627
Pro-2	77	CCC	77	103	16	44	220
Pro-2	77	CCCC	77	9	5	5	25
Pro-2	77	CG	77	0	0	4	17
Pro-2	77	G	77	97	82	43	96
Pro-3	77		77	37	37	7	18
SeC	26		95	13	0	1	21
SeC	27		95	12	0	0	9
SeC	28		95	10	0	0	8
SeC	29		95	11	1	0	16
SeC	36		95	31	2	1	62
SeC	94		95	4	11	3	8
SeC	95		95	199	322	166	187
SeC	95	C	95	1	0	46	46
SeC	95	CC	95	0	0	4	10
SeC	95	TC	95	15	19	8	7
SeC	95	TCG	95	65	4	5	52
Ser-1	91		91	190	36	18	147
Ser-1	91	C	91	0	0	3	34
Ser-2	92		92	523	300	104	523
Ser-2	92	C	92	0	0	10	93
Ser-3	40		89	4	0	0	12
Ser-3	59	CGCGGGTTCAAATCCCGCATCCTCCGCCA	89	17	13	3	3
Ser-3	61	CGGGTTCAAATCCCGCATCCTCCGCCA	89	16	17	12	1
Ser-3	70	TCCCGCATCCTCCGCCA	89	2	5	10	1
Ser-3	76	CATCCTCCGCCA	89	13	4	6	6
Ser-3	78		89	18	1	1	16
Ser-3	79		89	23	2	1	21
Ser-3	81		89	14	4	1	14
Ser-3	81	TCCGCCA	89	83	60	19	47
Ser-3	81	TCCGCCAC	89	0	0	8	21
Ser-3	82		89	6	2	3	11
Ser-3	82	CGCCA	89	22	16	6	5
Ser-3	84	GCCA	89	35	20	8	13
Ser-3	85		89	12	16	8	17
Ser-3	86		89	4	18	10	7
Ser-3	87		89	248	61	25	266
Ser-3	87	A	89	14	8	3	6
Ser-3	87	AC	89	14	4	11	19
Ser-3	87	ACG	89	13	0	0	14
Ser-3	88		89	116	134	77	124
Ser-3	88	C	89	21	8	4	29
Ser-3	88	CCC	89	13	7	0	17
Ser-3	88	CCCC	89	18	5	0	21
Ser-3	89		89	15842	6155	2893	11747
Ser-3	89	C	89	11	2	709	4548
Ser-3	89	CC	89	4	1	49	504
Ser-3	89	CCC	89	0	3	3	22
Ser-3	89	G	89	24	7	1	5
Ser-4	90		90	26	13	3	21
Thr-1	76		76	319	103	34	157
Thr-1	76	C	76	1	0	7	41
Thr-2	49	CGGTTCGATTCCGTTAGGGGGCTCCA	76	8	13	5	1
Thr-2	54	CGATTCCGTTAGGGGGCTCCA	76	2	10	4	4
Thr-2	55	GATTCCGTTAGGGGGCTCCA	76	29	11	6	8
Thr-2	55	TCCGTTAGGGGGCTCCA	76	22	19	15	30
Thr-2	55	TCCGTTAGGGGGCTCCAC	76	1	0	19	27
Thr-2	59		76	8	0	0	10
Thr-2	60		76	7	1	0	10
Thr-2	61	GTTAGGGGGCTCCA	76	15	4	2	4
Thr-2	62		76	13	1	1	11
Thr-2	63		76	6	0	0	14
Thr-2	65		76	6	1	1	11
Thr-2	69	CTCCA	76	12	16	5	1
Thr-2	70	CTCCA	76	158	174	105	22
Thr-2	70	CTCCAC	76	0	0	17	6
Thr-2	71		76	7	9	7	13
Thr-2	74		76	91	43	44	142
Thr-2	74	GGTGGACGT	76	7	1	2	10
Thr-2	75		76	143	356	328	148
Thr-2	76		76	11120	10371	5789	5106
Thr-2	76	C	76	11	0	1327	1661
Thr-2	76	CC	76	8	1	75	170
Thr-2	76	G	76	15	8	9	6
Thr-3	75		75	76	16	2	47
Thr-3	75	C	75	0	0	0	37
Trp	76		76	104	13	8	32
Tyr	85		86	7	3	1	15
Tyr	86		86	411	127	83	273
Tyr	86	C	86	0	0	28	97
Tyr	86	CC	86	0	0	3	27
Val-1	74		75	4	13	12	2
Val-1	75		75	952	540	327	916
Val-1	75	C	75	2	0	45	133
Val-1	75	CC	75	1	0	5	40
Val-2	33		75	4	4	1	10
Val-2	40		75	2	0	1	11
Val-2	44	CCACTGGTTCAATCCCAGTATCGCGCACCA	75	35	11	9	13
Val-2	45	CACTGGTTCAATCCCAGTATCGCGCACCA	75	13	14	15	2
Val-2	47	CTGGTTCAATCCCAGTATCGCGCACCA	75	105	42	40	29
Val-2	47	TGGTTCAATCCCAGTATCGCGCACCA	75	24	4	5	5
Val-2	53	CAATCCCAGTATCGCGCACCA	75	6	4	12	6
Val-2	55	TCCCAGTATCGCGCACCA	75	3	6	10	3
Val-2	56	TCCCAGTATCGCGCACCA	75	10	6	2	3
Val-2	60	AGTATCGCGCACCA	75	16	18	11	12
Val-2	61		75	10	0	0	23
Val-2	62		75	83	68	32	83
Val-2	62	TATCGCGCACCA	75	3	12	6	2
Val-2	63		75	13	0	1	11
Val-2	64		75	18	1	0	22
Val-2	65		75	3	1	0	12
Val-2	66	GCGCACCA	75	65	15	24	19
Val-2	67		75	7	0	0	11
Val-2	67	CGCACCA	75	154	94	57	69
Val-2	67	TGCACCA	75	12	15	9	8
Val-2	68		75	3	0	2	10
Val-2	68	GCACCA	75	32	19	11	9
Val-2	69		75	6	4	8	19
Val-2	69	CACCA	75	58	31	26	14
Val-2	70		75	8	10	8	11
Val-2	71		75	7	18	25	21
Val-2	72		75	16	4	3	16
Val-2	73		75	82	71	69	60
Val-2	74		75	204	599	488	313
Val-2	74	C	75	8	4	12	21
Val-2	74	T	75	17	8	9	16
Val-2	75		75	54838	25926	17708	51806
Val-2	75	C	75	13	0	2205	7262
Val-2	75	CC	75	61	9	212	1511
Val-2	75	CCC	75	17	5	15	68
Val-2	75	G	75	54	20	16	68
Val-2	75	GC	75	1	0	1	17
Val-3	75		78	16	7	3	9

## Sheet: tRNA-Gly-3 with MenT1 or D41A
3′-OH RNA-seq data of M. tuberculosis Gly-3 tRNA incubated with MenT1 or MenT1D41A, dulicates were performed.
Replicate#1								Replicate#2
name	end	unmapped	len	CGTC(+D41A)	GTAT(+MenT1)	TACA (-toxin)		name	end	unmapped	CGTC(+D41A)	GTAT(+MenT1)	TACA(-toxin)
Gly-3	25		74	609	643	650		Gly-3	42	GTTCGATTCCCGTCGCCCGCTCCA	2	37	26
Gly-3	25	T	74	7	8	11		Gly-3	42	TTCGATTCCCGTCGCCCGCTCCA	1	15	3
Gly-3	25	TAGTCTTCC	74	28	51	70		Gly-3	44		54	220	236
Gly-3	26		74	768	527	456		Gly-3	44	CGCGGGTACGATTCCCGTCGCCCGCTCCA	2	11	7
Gly-3	26	AGTCTTCC	74	4	13	11		Gly-3	44	CGCGGGTCCGATTCCCGTCGCCCGCTCCA	7	10	14
Gly-3	26	AGTCTTCCAAACT	74	10	2	5		Gly-3	44	CGCGGGTCCGATTCCCGTCGCCCGCTCCAC	0	10	0
Gly-3	27		74	1124	1510	814		Gly-3	44	CGCGGGTCGATTCCCGTCGCCCGCTCCA	5	26	16
Gly-3	27	C	74	10	8	0		Gly-3	44	CGCGGGTGCGATTCCCGTCGCCCGCTCCA	7	11	15
Gly-3	27	G	74	11	2	0		Gly-3	44	CGCGGGTTCGATCCCCGTCGCCCGCTCCA	2	11	10
Gly-3	27	GTCTTCC	74	3	13	26		Gly-3	44	CGCGGGTTCGATTCCCCTCGCCCGCTCCA	13	31	27
Gly-3	27	GTCTTCCAAACT	74	5	12	5		Gly-3	44	CGCGGGTTCGATTCCCGTCGCCCGC	1	28	14
Gly-3	27	T	74	60	1	1		Gly-3	44	CGCGGGTTCGATTCCCGTCGCCCGCT	2	37	27
Gly-3	28		74	67520	2571	970		Gly-3	44	CGCGGGTTCGATTCCCGTCGCCCGCTGCA	5	13	2
Gly-3	28	A	74	10	6	10		Gly-3	44	CGCGGGTTCGATTCCCGTCGCCCGTCCA	2	7	10
Gly-3	28	C	74	9	247	1		Gly-3	44	CGCGGGTTCGATTCCCGTCGCCGCTCCA	2	5	13
Gly-3	28	TCTT	74	5	10	8		Gly-3	44	CGCGGGTTCGATTCCGGTCGCCCGCTCCA	3	10	2
Gly-3	28	TCTTCC	74	19	45	44		Gly-3	44	CGCGGGTTCGATTCCGTCGCCCGCTCCA	2	7	10
Gly-3	29		74	2377	2187	551		Gly-3	44	CGCGGGTTCGATTCGCGTCGCCCGCTCCA	7	15	10
Gly-3	29	C	74	9	13	3		Gly-3	44	CGCGGTTCGATTCCCGTCGCCCGCTCCA	4	6	10
Gly-3	29	CTT	74	5	11	11		Gly-3	44	GGGTTCGATTCCCGTCGCCCGCTCCA	3	14	16
Gly-3	29	CTTCC	74	3	8	11		Gly-3	44	GGTTCGATTCCCGTCGCCCGCTCCA	14	44	36
Gly-3	30		74	5076	2246	1642		Gly-3	44	GTTCGATTCCCGTCGCCCGCTCCA	4	36	35
Gly-3	31		74	2135	3232	3415		Gly-3	44	TTCGATTCCCGTCGCCCGCTCCA	8	23	10
Gly-3	31	C	74	10	44	12		Gly-3	45		102	119	124
Gly-3	31	G	74	4	6	10		Gly-3	45	GCGGGTCGATTCCCGTCGCCCGCTCCA	2	17	14
Gly-3	32		74	3413	7592	8467		Gly-3	45	GCGGGTTCGATTCCCCTCGCCCGCTCCA	5	6	10
Gly-3	32	C	74	11	110	19		Gly-3	45	GCGGGTTCGATTCCCGTCGCCCGCT	1	17	9
Gly-3	33		74	5555	9214	9639		Gly-3	45	GCGGGTTCGATTCCCGTCGCCCGCTCC	15	18	21
Gly-3	33	A	74	3	6	10		Gly-3	45	GCGGTTCGATTCCCGTCGCCCGCTCCA	0	17	7
Gly-3	33	G	74	8	29	49		Gly-3	45	GTTCGATTCCCGTCGCCCGCTCCA	3	21	15
Gly-3	33	T	74	13	30	38		Gly-3	46		67	317	244
Gly-3	34		74	11651	40310	42076		Gly-3	46	CGGGTCCGATTCCCGTCGCCCGCTCCA	4	12	8
Gly-3	34	G	74	8	33	40		Gly-3	46	CGGGTCCGATTCCCGTCGCCCGCTCCAC	0	10	0
Gly-3	34	T	74	2	14	22		Gly-3	46	CGGGTCGATTCCCGTCGCCCGCTCCA	6	26	22
Gly-3	35		74	7143	30463	30521		Gly-3	46	CGGGTGCGATTCCCGTCGCCCGCTCCA	8	17	12
Gly-3	35	C	74	14	194	11		Gly-3	46	CGGGTTCGACTCCCGTCGCCCGCTCCA	6	11	9
Gly-3	35	G	74	10	34	51		Gly-3	46	CGGGTTCGAGTCCCGTCGCCCGCTCCA	8	13	13
Gly-3	36		74	1133	2676	3018		Gly-3	46	CGGGTTCGATTCCCCTCGCCCGCTCCA	9	22	18
Gly-3	36	C	74	4	313	4		Gly-3	46	CGGGTTCGATTCCCGTCGCCCGC	4	16	24
Gly-3	36	CGCGGGTTCGATTCCCGTCGCCCGCTCCA	74	5	34	17		Gly-3	46	CGGGTTCGATTCCCGTCGCCCGCT	2	30	21
Gly-3	37		74	476	1064	1231		Gly-3	46	CGGGTTCGATTCCCGTCGCCCGCTCC	122	30	33
Gly-3	37	C	74	3	107	7		Gly-3	46	CGGGTTCGATTCCCGTCGCCCGCTCCA	963	2194	1533
Gly-3	37	CGCGGGTTCGATTCCCGTCGCCCGCTCCA	74	13	66	68		Gly-3	46	CGGGTTCGATTCCCGTCGCCCGCTGCA	9	15	13
Gly-3	37	CGCGGGTTCGATTCCCGTCGCCCGCTCCAC	74	0	14	0		Gly-3	46	CGGGTTCGATTCCCGTCGCCGGCTCCA	2	10	6
Gly-3	37	CTAGCGACGCGGGTTCGATTCCCGTCGCCC	74	11	7	8		Gly-3	46	CGGGTTCGATTCCGTCGCCCGCTCCA	1	11	4
Gly-3	38		74	450	570	610		Gly-3	46	CGGTTCGATTCCCGTCGCCCGCTCCA	3	13	10
Gly-3	38	ACTAGCGACGCGGGTTC	74	0	7	10		Gly-3	47		63	166	148
Gly-3	38	ACTAGCGACGCGGGTTCGATTCCCGTC	74	0	12	9		Gly-3	47	GTTCGATTCCCGTCGCCCGCTCCA	12	63	40
Gly-3	38	ACTAGCGACGCGGGTTCGATTCCCGTCG	74	1	14	15		Gly-3	47	GTTCGATTCCCGTCGCCCGCTCCAC	0	12	0
Gly-3	38	ACTAGCGACGCGGGTTCGATTCCCGTCGCC	74	11	21	11		Gly-3	47	TCGATTCCCGTCGCCCGCTCCA	2	10	1
Gly-3	38	ACTAGCGACGCGGGTTCGATTCCCGTCGCCC	74	22	26	42		Gly-3	47	TTCGATTCCCGTCGCCCGCTCCA	2	25	20
Gly-3	38	GCGGGTTCGATTCCCGTCGCCCGCTCCA	74	16	61	54		Gly-3	48		24	193	136
Gly-3	38	GCGGGTTCGATTCCCGTCGCCCGCTCCAC	74	0	10	0		Gly-3	48	TCGATTCCCGTCGCCCGCTCCA	0	12	15
Gly-3	38	T	74	3	4	10		Gly-3	48	TTCGATTCCCGTCGCCCGCTCCA	5	27	25
Gly-3	38	TAGCGACGCGGGTTCGATTCCCGTCGCCCGC	74	2	30	26		Gly-3	49		30	343	254
Gly-3	39		74	496	1003	912		Gly-3	49	ATTCCCGTCGCCCGCTCCA	2	20	17
Gly-3	39	CGGGTTCGATTCCCGTCGCCCGCTCCA	74	4	34	34		Gly-3	49	TCGATTCCCGTCGCCCGCTCCA	6	22	13
Gly-3	39	GGGTTCGATTCCCGTCGCCCGCTCCA	74	14	38	33		Gly-3	49	TTCGATTCCCGTCGCCCGCTCCA	17	80	46
Gly-3	39	GGTTCGATTCCCGTCGCCCGCTCCA	74	3	23	21		Gly-3	50		50	288	168
Gly-3	40		74	928	2475	2372		Gly-3	50	CGATTCCCGTCGCCCGCTCCA	1	22	11
Gly-3	40	C	74	0	17	2		Gly-3	50	TCGATTCCCGTCGCCCGCTCCA	15	63	49
Gly-3	40	GTTCGATTCCCGTCGCCCGCTCCA	74	7	45	33		Gly-3	51		37	182	149
Gly-3	41		74	2722	1060	1032		Gly-3	51	ACGATTCCCGTCGCCCGCTCCA	0	12	4
Gly-3	41	C	74	3	24	18		Gly-3	51	CCGATTCCCGTCGCCCGCTCCA	1	19	12
Gly-3	41	CGACGCGGGTCGATTCCCGTCGCCCGCTCCA	74	26	111	118		Gly-3	51	CGATTCCCGTCGCCCGCTCCA	4	15	15
Gly-3	41	CGACGCGGGTTCG	74	4	8	10		Gly-3	51	GCGATTCCCGTCGCCCGCTCCA	6	12	7
Gly-3	41	CGACGCGGGTTCGA	74	0	10	5		Gly-3	52		56	166	168
Gly-3	41	CGACGCGGGTTCGATCCCGTCGCCCGCTCCA	74	19	39	44		Gly-3	52	C	3	18	15
Gly-3	41	CGACGCGGGTTCGATT	74	4	14	11		Gly-3	52	CGACTCCCGTCGCCCGCTCCA	18	45	33
Gly-3	41	CGACGCGGGTTCGATTCC	74	18	3	1		Gly-3	52	CGAGTCCCGTCGCCCGCTCCA	18	53	26
Gly-3	41	CGACGCGGGTTCGATTCCC	74	15	2	1		Gly-3	52	CGATCCCCGTCGCCCGCTCCA	2	13	7
Gly-3	41	CGACGCGGGTTCGATTCCCG	74	12	3	2		Gly-3	52	CGATTCCCCTCGCCCGCTCCA	7	20	17
Gly-3	41	CGACGCGGGTTCGATTCCCGCGCCCGCTCCA	74	25	66	61		Gly-3	52	CGATTCCCGCGCCCGCTCCA	3	11	4
Gly-3	41	CGACGCGGGTTCGATTCCCGTCCCCGCTCCA	74	9	28	21		Gly-3	52	CGATTCCCGTCGCCC	12	3	3
Gly-3	41	CGACGCGGGTTCGATTCCCGTCG	74	4	6	10		Gly-3	52	CGATTCCCGTCGCCCGC	5	17	16
Gly-3	41	CGACGCGGGTTCGATTCCCGTCGC	74	4	11	14		Gly-3	52	CGATTCCCGTCGCCCGCT	2	47	23
Gly-3	41	CGACGCGGGTTCGATTCCCGTCGCC	74	1	15	13		Gly-3	52	CGATTCCCGTCGCCCGCTCC	100	28	28
Gly-3	41	CGACGCGGGTTCGATTCCCGTCGCCC	74	8	4	13		Gly-3	52	CGATTCCCGTCGCCCGCTCCA	823	2715	2044
Gly-3	41	CGACGCGGGTTCGATTCCCGTCGCCCGCCC	74	12	1	0		Gly-3	52	CGATTCCCGTCGCCCGCTCCAC	1	344	0
Gly-3	41	CGACGCGGGTTCGATTCCCGTCGCCCGCCCA	74	6	15	18		Gly-3	52	CGATTCCCGTCGCCCGCTCCAG	3	16	11
Gly-3	41	CGACGCGGGTTCGATTCCCGTCGCCCGCCCC	74	14	0	0		Gly-3	52	CGATTCCCGTCGCCCGCTCCAGG	5	14	12
Gly-3	41	CGACGCGGGTTCGATTCCCGTCGCCGCTCCA	74	17	52	46		Gly-3	52	CGATTCCCGTCGCCCGCTGCA	6	10	13
Gly-3	41	CGACGCGGGTTCGATTCCCGTGCCCGCTCCA	74	7	22	22		Gly-3	52	CGATTCCGTCGCCCGCTCCA	6	10	9
Gly-3	41	CGACGCGGGTTCGATTCCCTCGCCCGCTCCA	74	4	26	5		Gly-3	52	GATTCCCGTCGCCCGCTCCA	8	14	9
Gly-3	41	CGACGCGGGTTCGATTCCGTCGCCCGCTCCA	74	16	63	66		Gly-3	53		87	209	138
Gly-3	41	CGACGCGGGTTCGTTCCCGTCGCCCGCTCCA	74	1	10	7		Gly-3	53	GATTCCCGTCGCCCGCTCC	18	3	4
Gly-3	41	CGACGCGGGTTGATTCCCGTCGCCCGCTCCA	74	6	14	7		Gly-3	53	GATTCCCGTCGCCCGCTCCA	78	308	227
Gly-3	41	CGCGGGTTCGATTCCCGTCGCCCGCTCCA	74	76	167	127		Gly-3	53	GATTCCCGTCGCCCGCTCCAC	0	50	0
Gly-3	41	CGCGGGTTCGATTCCCGTCGCCCGCTCCAC	74	0	26	1		Gly-3	53	TCGATTCCCGTCGCCCGCTCCA	26	59	43
Gly-3	41	CGGGTTCGATTCCCGTCGCCCGCTCCA	74	18	68	73		Gly-3	53	TCGATTCCCGTCGCCCGCTCCAC	1	14	0
Gly-3	41	TTCGATTCCCGTCGCCCGCTCCA	74	2	14	6		Gly-3	54		23	281	242
Gly-3	42		74	444	943	1091		Gly-3	54	ATTCCCGTCGCCCGCTCCA	49	130	108
Gly-3	42	ACTAGG	74	0	13	14		Gly-3	54	ATTCCCGTCGCCCGCTCCAC	0	18	0
Gly-3	42	G	74	0	4	13		Gly-3	54	CGATTCCCGTCGCCCGCTCCA	10	18	11
Gly-3	42	GACACGGGTTCGATTCCCGTCGCCCGCTCCA	74	9	19	7		Gly-3	54	TTCCCGTCGCCCGCTCCA	2	11	6
Gly-3	42	GACGCAGGTTCGATTCCCGTCGCCCGCTCCA	74	9	12	6		Gly-3	55		16	199	172
Gly-3	42	GACGCGAGTTCGATTCCCGTCGCCCGCTCCA	74	10	9	4		Gly-3	55	GATTCCCGTCGCCCGCTCCA	7	27	14
Gly-3	42	GACGCGGGTCGATTCCCGTCGCCCGCTCCA	74	13	68	54		Gly-3	55	TCCCGTCGCCCGCTCCA	1	11	6
Gly-3	42	GACGCGGGTTCGATTCCCATCGCCCGCTCCA	74	1	5	12		Gly-3	56		28	250	241
Gly-3	42	GACGCGGGTTCGATTCCCGCGCCCGCTCCA	74	13	22	17		Gly-3	56	C	0	10	0
Gly-3	42	GACGCGGGTTCGATTCCCGTCACCCGCTCCA	74	3	10	10		Gly-3	56	CACCCGTCGCCCGCTCCA	9	15	10
Gly-3	42	GACGCGGGTTCGATTCCCGTCGCCCACTCCA	74	4	10	4		Gly-3	56	CCCCCGTCGCCCGCTCCA	22	46	46
Gly-3	42	GACGCGGGTTCGATTCCCGTCGCCCGC	74	4	25	45		Gly-3	56	CCCGTCGCCCGCTCCA	5	11	8
Gly-3	42	GACGCGGGTTCGATTCCCGTCGCCCGCCCC	74	13	0	0		Gly-3	56	GACCCGTCGCCCGCTCCA	14	12	11
Gly-3	42	GACGCGGGTTCGATTCCCGTCGCCCTCTCCA	74	4	13	12		Gly-3	57		51	221	193
Gly-3	42	GACGCGGGTTCGATTCCCGTCGCCGCTCCA	74	15	27	20		Gly-3	57	CGCCGTCGCCCGCTCCA	6	15	8
Gly-3	42	GACGCGGGTTCGATTCCCGTGCCCGCTCCA	74	9	10	5		Gly-3	57	GACCGTCGCCCGCTCCA	12	15	8
Gly-3	42	GACGCGGGTTCGATTCCGTCGCCCGCTCCA	74	9	25	43		Gly-3	58		66	394	276
Gly-3	42	GACGCGGGTTCGTTTCCCGTCGCCCGCTCCA	74	18	10	16		Gly-3	58	GACGTCGCCCGCTCCA	6	13	5
Gly-3	42	GACGCTGGTTCGATTCCCGTCGCCCGCTCCA	74	5	12	5		Gly-3	58	GGCGTCGCCCGCTCCA	29	27	32
Gly-3	42	GCGCGGGTTCGATTCCCGTCGCCCGCTCCA	74	37	110	97		Gly-3	59		68	158	119
Gly-3	42	GCGCGGGTTCGATTCCCGTCGCCCGCTCCAC	74	0	22	0		Gly-3	59	GGGTCGCCCGCTCCA	12	11	9
Gly-3	42	GCGGGTTCGATTCCCGTCGCCCGCTCC	74	11	5	3		Gly-3	59	GTCGCCCGCTCCA	12	46	35
Gly-3	42	GCGGGTTCGATTCCCGTCGCCCGCTCCA	74	118	247	213		Gly-3	60		280	178	125
Gly-3	42	GCGGGTTCGATTCCCGTCGCCCGCTCCAC	74	0	29	0		Gly-3	60	GCGCCCGCTCCA	8	17	18
Gly-3	42	GTTCGATTCCCGTCGCCCGCTCCA	74	46	241	231		Gly-3	60	GTCGCCCGC	2	38	32
Gly-3	42	GTTCGATTCCCGTCGCCCGCTCCAC	74	0	55	1		Gly-3	60	GTCGCCCGCT	3	47	22
Gly-3	42	TCGATTCCCGTCGCCCGCTCCA	74	2	12	9		Gly-3	60	GTCGCCCGCTCC	95	29	27
Gly-3	42	TTCGATTCCCGTCGCCCGCTCCA	74	33	113	99		Gly-3	60	GTCGCCCGCTCCA	599	2306	1690
Gly-3	42	TTCGATTCCCGTCGCCCGCTCCAC	74	0	16	0		Gly-3	60	GTCGCCCGCTCCAC	1	345	1
Gly-3	43		74	708	1928	2458		Gly-3	60	GTCGCCCGCTCCAG	2	7	10
Gly-3	43	ACACGGGTTCGATTCCCGTCGCCCGCTCCA	74	12	19	21		Gly-3	60	GTCGCCCGCTGCA	3	6	11
Gly-3	43	ACCCGGGTTCGATTCCCGTCGCCCGCTCCA	74	7	6	13		Gly-3	60	GTGCCCGCTCCA	0	10	5
Gly-3	43	ACGCAGGTTCGATTCCCGTCGCCCGCTCCA	74	14	26	17		Gly-3	60	TCGCCCGCTCCA	4	27	24
Gly-3	43	ACGCAGGTTCGATTCCTGTCGCCCGCTCCA	74	6	15	9		Gly-3	61		273	72	63
Gly-3	43	ACGCCGGTTCGATTCCCGTCGCCCGCTCCA	74	8	10	9		Gly-3	61	CCC	0	12	5
Gly-3	43	ACGCGAGTTCGATTCCCGTCGCCCGCTCCA	74	1	16	7		Gly-3	61	CCCGC	0	11	8
Gly-3	43	ACGCGCGTTCGATTCCCGTCGCCCGCTCCA	74	2	11	4		Gly-3	61	CCCGCCCGCTCCA	32	63	44
Gly-3	43	ACGCGGATTCGATTCCCGTCGCCCGCTCCA	74	7	11	11		Gly-3	61	CCGCCCGCTCCA	4	16	7
Gly-3	43	ACGCGGGTCGATTCCCGTCGCCCGCTCCA	74	21	85	85		Gly-3	61	CGCCCGCTCCA	13	22	19
Gly-3	43	ACGCGGGTCGATTCCCGTCGCCCGCTCCAC	74	0	10	0		Gly-3	61	CGTCGCCCGCTCCA	71	192	134
Gly-3	43	ACGCGGGTT	74	7	10	6		Gly-3	61	CGTCGCCCGCTCCAC	0	44	0
Gly-3	43	ACGCGGGTTC	74	3	6	13		Gly-3	61	TCGCCCGCTCC	21	10	3
Gly-3	43	ACGCGGGTTCGATCCCGTCGCCCGCTCCA	74	3	16	11		Gly-3	61	TCGCCCGCTCCA	149	602	430
Gly-3	43	ACGCGGGTTCGATTCCCATCGCCCGCTCCA	74	1	6	10		Gly-3	61	TCGCCCGCTCCAC	0	70	0
Gly-3	43	ACGCGGGTTCGATTCCCGCGCCCGCTCCA	74	9	27	27		Gly-3	62		52	158	123
Gly-3	43	ACGCGGGTTCGATTCCCGTCCCCCGCTCCA	74	5	13	12		Gly-3	62	CGCCCGC	6	13	7
Gly-3	43	ACGCGGGTTCGATTCCCGTCCCCGCTCCA	74	10	10	14		Gly-3	62	CGCCCGCT	2	33	17
Gly-3	43	ACGCGGGTTCGATTCCCGTCGC	74	0	11	7		Gly-3	62	CGCCCGCTCC	94	34	22
Gly-3	43	ACGCGGGTTCGATTCCCGTCGCC	74	2	4	10		Gly-3	62	CGCCCGCTCCA	1165	2281	1780
Gly-3	43	ACGCGGGTTCGATTCCCGTCGCCAGCTCCA	74	4	10	5		Gly-3	62	CGCCCGCTCCAC	0	314	1
Gly-3	43	ACGCGGGTTCGATTCCCGTCGCCC	74	12	10	8		Gly-3	62	CGCCCGCTCCAG	2	22	12
Gly-3	43	ACGCGGGTTCGATTCCCGTCGCCCACTCCA	74	6	17	15		Gly-3	62	CGCCCGCTCCC	39	2	0
Gly-3	43	ACGCGGGTTCGATTCCCGTCGCCCCCTCCA	74	3	10	11		Gly-3	62	CGCCCGTCCA	5	10	7
Gly-3	43	ACGCGGGTTCGATTCCCGTCGCCCGC	74	4	59	60		Gly-3	62	CGCCGGCTCCA	2	10	7
Gly-3	43	ACGCGGGTTCGATTCCCGTCGCCCGCCC	74	11	0	0		Gly-3	62	CGCGCGCTCCA	15	10	13
Gly-3	43	ACGCGGGTTCGATTCCCGTCGCCCGCCCC	74	15	0	0		Gly-3	62	GTCGCCCGCTCCA	32	62	46
Gly-3	43	ACGCGGGTTCGATTCCCGTCGCCCGCT	74	10	128	87		Gly-3	63		9	266	226
Gly-3	43	ACGCGGGTTCGATTCCCGTCGCCCGCTCTA	74	3	3	10		Gly-3	63	GCCCGC	6	15	11
Gly-3	43	ACGCGGGTTCGATTCCCGTCGCCCGTCCA	74	8	25	37		Gly-3	63	GCCCGCT	0	15	12
Gly-3	43	ACGCGGGTTCGATTCCCGTCGCCCGTTCCA	74	1	11	18		Gly-3	63	GCCCGCTCC	51	7	12
Gly-3	43	ACGCGGGTTCGATTCCCGTCGCCCTCTCCA	74	6	11	14		Gly-3	63	GCCCGCTCCA	507	909	763
Gly-3	43	ACGCGGGTTCGATTCCCGTCGCCGCTCCA	74	14	27	48		Gly-3	63	GCCCGCTCCAC	0	124	0
Gly-3	43	ACGCGGGTTCGATTCCCGTCGTCCGCTCCA	74	5	11	19		Gly-3	63	TCGCCCGCTCCA	11	15	14
Gly-3	43	ACGCGGGTTCGATTCCCGTCTCCCGCTCCA	74	5	11	14		Gly-3	64		76	393	384
Gly-3	43	ACGCGGGTTCGATTCCCGTGCCCGCTCCA	74	2	11	14		Gly-3	64	C	0	10	5
Gly-3	43	ACGCGGGTTCGATTCCCTTCGCCCGCTCCA	74	2	11	8		Gly-3	64	CGCTCCA	17	18	11
Gly-3	43	ACGCGGGTTCGATTCCGTCGCCCGCTCCA	74	14	39	59		Gly-3	65		253	487	447
Gly-3	43	ACGCGGGTTCGATTCGCGTCGCCCGCTCCA	74	4	12	4		Gly-3	65	A	4	22	14
Gly-3	43	ACGCGGGTTCGATTCTCGTCGCCCGCTCCA	74	4	11	14		Gly-3	66		37	687	511
Gly-3	43	ACGCGGGTTCGTTTCCCGTCGCCCGCTCCA	74	12	12	20		Gly-3	66	A	0	23	9
Gly-3	43	ACGCGGGTTGATTCCCGTCGCCCGCTCCA	74	1	9	10		Gly-3	66	G	0	13	6
Gly-3	43	ACGCGGTTCGATTCCCGTCGCCCGCTCCA	74	22	42	41		Gly-3	66	GGGCTCCA	15	40	28
Gly-3	43	ACGCTGGTTCGATTCCCGTCGCCCGCTCCA	74	12	9	11		Gly-3	67		324	799	433
Gly-3	43	ACTCGGGTTCGATTCCCGTCGCCCGCTCCA	74	5	12	11		Gly-3	67	A	13	27	24
Gly-3	43	CGATTCCCGTCGCCCGCTCCA	74	1	8	12		Gly-3	67	G	9	19	6
Gly-3	43	CGCGGGTTCGATTCCCGTCGCCCGCTCC	74	13	1	5		Gly-3	67	GC	38	39	33
Gly-3	43	CGCGGGTTCGATTCCCGTCGCCCGCTCCA	74	159	331	316		Gly-3	67	GCT	3	38	20
Gly-3	43	CGCGGGTTCGATTCCCGTCGCCCGCTCCAC	74	0	44	0		Gly-3	67	GCTCA	8	11	11
Gly-3	43	CGGGTTCGATTCCCGTCGCCCGCTCCA	74	46	104	102		Gly-3	67	GCTCC	51	38	27
Gly-3	43	T	74	13	16	12		Gly-3	67	GCTCCA	1380	2443	2194
Gly-3	43	TCGATTCCCGTCGCCCGCTCCA	74	9	33	22		Gly-3	67	GCTCCAC	4	350	1
Gly-3	43	TTCGATTCCCGTCGCCCGCTCCA	74	10	34	36		Gly-3	67	GCTCCAG	4	9	14
Gly-3	44		74	341	1276	1619		Gly-3	67	GCTCCC	95	1	0
Gly-3	44	C	74	5	15	16		Gly-3	67	TCCA	1	18	21
Gly-3	44	CACGGGTTCGATTCCCGTCGCCCGCTCCA	74	20	43	29		Gly-3	67	TCCACC	11	3	2
Gly-3	44	CGATTCCCGTCGCCCGCTCCA	74	11	15	17		Gly-3	67	TCCACCC	18	0	0
Gly-3	44	CGCAGGTTCGATTCCCGTCGCCCGCTCCA	74	22	35	20		Gly-3	68		954	1563	1154
Gly-3	44	CGCAGGTTCGATTCCTGTCGCCCGCTCCA	74	19	24	22		Gly-3	68	C	7	16	13
Gly-3	44	CGCCGGTTCGATTCCCGTCGCCCGCTCCA	74	6	15	12		Gly-3	68	CGCTCC	30	1	2
Gly-3	44	CGCGAGTTCGATTCCCGTCGCCCGCTCCA	74	12	19	20		Gly-3	68	CGCTCCA	131	242	227
Gly-3	44	CGCGAGTTCGATTCCCGTCGCCCGCTCCAC	74	0	11	0		Gly-3	68	CGCTCCAC	0	41	0
Gly-3	44	CGCGG	74	2	11	8		Gly-3	68	CTCCA	332	626	526
Gly-3	44	CGCGGATTCGATTCCCGTCGCCCGCTCCA	74	10	21	13		Gly-3	68	CTCCAC	0	74	0
Gly-3	44	CGCGGG	74	0	10	5		Gly-3	68	CTCCC	48	1	0
Gly-3	44	CGCGGGATCGATTCCCGTCGCCCGCTCCA	74	7	15	20		Gly-3	68	CTGCA	5	6	12
Gly-3	44	CGCGGGCTCGATTCCCGTCGCCCGCTCCA	74	13	7	10		Gly-3	69		466	564	344
Gly-3	44	CGCGGGTACGATTCCCGTCGCCCGCTCCA	74	15	24	23		Gly-3	69	A	0	32	29
Gly-3	44	CGCGGGTCCGATTCCCGTCGCCCGCTCCA	74	5	12	10		Gly-3	69	ACCC	13	0	0
Gly-3	44	CGCGGGTCGATTCCCGTCGCCCGCTCCA	74	57	227	182		Gly-3	69	G	0	10	13
Gly-3	44	CGCGGGTCGATTCCCGTCGCCCGCTCCAC	74	0	34	0		Gly-3	69	GCTCCA	9	62	64
Gly-3	44	CGCGGGTT	74	1	9	16		Gly-3	69	GCTCCAC	0	18	0
Gly-3	44	CGCGGGTTC	74	4	11	31		Gly-3	69	T	16	27	27
Gly-3	44	CGCGGGTTCAATTCCCGTCGCCCGCTCCA	74	2	13	11		Gly-3	69	TC	6	12	18
Gly-3	44	CGCGGGTTCG	74	1	5	11		Gly-3	69	TCC	25	40	36
Gly-3	44	CGCGGGTTCGAATCCCGTCGCCCGCTCCA	74	5	19	12		Gly-3	69	TCCA	1384	2058	1903
Gly-3	44	CGCGGGTTCGAT	74	0	6	15		Gly-3	69	TCCAC	0	418	1
Gly-3	44	CGCGGGTTCGATACCCGTCGCCCGCTCCA	74	7	15	9		Gly-3	69	TCCAG	4	11	9
Gly-3	44	CGCGGGTTCGATCCCGTCGCCCGCTCCA	74	18	58	45		Gly-3	69	TGCA	13	17	12
Gly-3	44	CGCGGGTTCGATT	74	3	23	22		Gly-3	70		457	3621	3669
Gly-3	44	CGCGGGTTCGATTACCGTCGCCCGCTCCA	74	1	14	6		Gly-3	70	A	3	53	46
Gly-3	44	CGCGGGTTCGATTCACGTCGCCCGCTCCA	74	6	10	2		Gly-3	70	C	10	12	11
Gly-3	44	CGCGGGTTCGATTCC	74	21	9	2		Gly-3	70	CA	49	10	58
Gly-3	44	CGCGGGTTCGATTCCC	74	26	1	1		Gly-3	70	CAC	1	56	0
Gly-3	44	CGCGGGTTCGATTCCCATCGCCCGCTCCA	74	5	15	12		Gly-3	70	CGCA	6	13	6
Gly-3	44	CGCGGGTTCGATTCCCCTCGCCCGCTCCA	74	8	8	14		Gly-3	70	CTCC	57	4	2
Gly-3	44	CGCGGGTTCGATTCCCGACGCCCGCTCCA	74	2	13	6		Gly-3	70	CTCCA	30	117	101
Gly-3	44	CGCGGGTTCGATTCCCGCGCCCGCTCCA	74	39	110	85		Gly-3	70	CTCCAC	0	26	0
Gly-3	44	CGCGGGTTCGATTCCCGCGCCCGCTCCAC	74	0	15	0		Gly-3	70	G	0	33	26
Gly-3	44	CGCGGGTTCGATTCCCGTC	74	5	3	10		Gly-3	71		477	6414	4186
Gly-3	44	CGCGGGTTCGATTCCCGTCACCCGCTCCA	74	20	23	30		Gly-3	71	G	22	48	48
Gly-3	44	CGCGGGTTCGATTCCCGTCCCCCGCTCCA	74	16	17	21		Gly-3	71	GGGT	3	13	6
Gly-3	44	CGCGGGTTCGATTCCCGTCCCCGCTCCA	74	13	26	37		Gly-3	71	GGGTC	1	10	9
Gly-3	44	CGCGGGTTCGATTCCCGTCG	74	7	11	13		Gly-3	72		1743	1025	608
Gly-3	44	CGCGGGTTCGATTCCCGTCGC	74	2	12	12		Gly-3	72	A	293	502	327
Gly-3	44	CGCGGGTTCGATTCCCGTCGCC	74	0	17	3		Gly-3	72	AC	0	49	0
Gly-3	44	CGCGGGTTCGATTCCCGTCGCCAGCTCCA	74	7	20	19		Gly-3	72	G	12	7	18
Gly-3	44	CGCGGGTTCGATTCCCGTCGCCC	74	32	31	12		Gly-3	72	T	31	2	0
Gly-3	44	CGCGGGTTCGATTCCCGTCGCCCACTCCA	74	14	40	41		Gly-3	73		40762	6536	4642
Gly-3	44	CGCGGGTTCGATTCCCGTCGCCCCCTCCA	74	10	7	12		Gly-3	73	C	150	123	60
Gly-3	44	CGCGGGTTCGATTCCCGTCGCCCCGCTCCA	74	5	14	8		Gly-3	73	G	516	1206	1047
Gly-3	44	CGCGGGTTCGATTCCCGTCGCCCCTCCA	74	14	18	24		Gly-3	73	T	69	102	85
Gly-3	44	CGCGGGTTCGATTCCCGTCGCCCG	74	4	8	11		Gly-3	74		303143	563223	398528
Gly-3	44	CGCGGGTTCGATTCCCGTCGCCCGC	74	15	129	98		Gly-3	74	A	5	18	12
Gly-3	44	CGCGGGTTCGATTCCCGTCGCCCGCCC	74	10	3	2		Gly-3	74	C	164	84387	142
Gly-3	44	CGCGGGTTCGATTCCCGTCGCCCGCCCA	74	16	12	19		Gly-3	74	CC	59	548	50
Gly-3	44	CGCGGGTTCGATTCCCGTCGCCCGCCCC	74	28	0	0		Gly-3	74	CCC	5	12	13
Gly-3	44	CGCGGGTTCGATTCCCGTCGCCCGCT	74	21	279	196		Gly-3	74	CG	0	42	0
Gly-3	44	CGCGGGTTCGATTCCCGTCGCCCGCTC	74	28	57	27		Gly-3	74	G	806	2101	1663
Gly-3	44	CGCGGGTTCGATTCCCGTCGCCCGCTCTA	74	10	21	17		Gly-3	74	GC	0	11	0
Gly-3	44	CGCGGGTTCGATTCCCGTCGCCCGCTTCA	74	16	5	7		Gly-3	74	GG	83	340	241
Gly-3	44	CGCGGGTTCGATTCCCGTCGCCCGTCCA	74	30	54	86		Gly-3	74	GGG	1	15	2
Gly-3	44	CGCGGGTTCGATTCCCGTCGCCCGTCCAC	74	0	20	0		Gly-3	74	GTATCT	12	13	7
Gly-3	44	CGCGGGTTCGATTCCCGTCGCCCGTTCCA	74	9	29	41		Gly-3	74	T	4	12	2
Gly-3	44	CGCGGGTTCGATTCCCGTCGCCCTCTCCA	74	25	43	38
Gly-3	44	CGCGGGTTCGATTCCCGTCGCCGCTCCA	74	35	65	76
Gly-3	44	CGCGGGTTCGATTCCCGTCGCCTGCTCCA	74	11	13	23
Gly-3	44	CGCGGGTTCGATTCCCGTCGCTCGCTCCA	74	9	15	15
Gly-3	44	CGCGGGTTCGATTCCCGTCGGCCGCTCCA	74	8	12	10
Gly-3	44	CGCGGGTTCGATTCCCGTCGTCCGCTCCA	74	11	20	15
Gly-3	44	CGCGGGTTCGATTCCCGTCTCCCGCTCCA	74	26	23	35
Gly-3	44	CGCGGGTTCGATTCCCGTGCCCGCTCCA	74	16	20	28
Gly-3	44	CGCGGGTTCGATTCCCGTGGCCCGCTCCA	74	6	7	14
Gly-3	44	CGCGGGTTCGATTCCCGTTGCCCGCTCCA	74	7	9	19
Gly-3	44	CGCGGGTTCGATTCCCTCGCCCGCTCCA	74	1	13	18
Gly-3	44	CGCGGGTTCGATTCCCTTCGCCCGCTCCA	74	12	9	18
Gly-3	44	CGCGGGTTCGATTCCGGTCGCCCGCTCCA	74	6	19	24
Gly-3	44	CGCGGGTTCGATTCCGTCGCCCGCTCCA	74	25	93	93
Gly-3	44	CGCGGGTTCGATTCCGTCGCCCGCTCCAC	74	0	13	0
Gly-3	44	CGCGGGTTCGATTCCTGTCGCCCGCTCCA	74	9	12	20
Gly-3	44	CGCGGGTTCGATTCGCGTCGCCCGCTCCA	74	11	17	20
Gly-3	44	CGCGGGTTCGATTCTCGTCGCCCGCTCC	74	13	0	5
Gly-3	44	CGCGGGTTCGATTCTCGTCGCCCGCTCCA	74	9	24	22
Gly-3	44	CGCGGGTTCGATTGCCGTCGCCCGCTCCA	74	6	24	22
Gly-3	44	CGCGGGTTCGATTTCCGTCGCCCGCTCCA	74	18	27	16
Gly-3	44	CGCGGGTTCGTTTCCCGTCGCCCGCTCCA	74	24	23	34
Gly-3	44	CGCGGGTTGATTCCCGTCGCCCGCTCCA	74	3	22	10
Gly-3	44	CGCGGGTTGGATTCCCGTCGCCCGCTCCA	74	12	23	26
Gly-3	44	CGCGGGTTTGATTCCCGTCGCCCGCTCCA	74	12	20	20
Gly-3	44	CGCGGTTCGATTCCCGTCGCCCGCTCCA	74	39	84	72
Gly-3	44	CGCGGTTCGATTCCCGTCGCCCGCTCCAC	74	0	13	0
Gly-3	44	CGCGGTTTCGATTCCCGTCGCCCGCTCCA	74	5	13	9
Gly-3	44	CGCGTGTTCGATTCCCGTCGCCCGCTCCA	74	16	21	21
Gly-3	44	CGCTGGTTCGATTCCCGTCGCCCGCTCCA	74	14	19	31
Gly-3	44	CGGGGGTTCGATTCCCGTCGCCCGCTCCA	74	15	23	31
Gly-3	44	CGGGGTTCGATTCCCGTCGCCCGCTCCA	74	15	39	38
Gly-3	44	CGGGTTCGATTCCCGTCGCCCGCTCC	74	34	4	10
Gly-3	44	CGTGGGTTCGATTCCCGTCGCCCGCTCCA	74	6	18	18
Gly-3	44	CTCGGGTTCGATTCCCGTCGCCCGCTCCA	74	11	17	16
Gly-3	44	GGGTTCGATTCCCGTCGCCCGCTCCA	74	47	126	119
Gly-3	44	GGGTTCGATTCCCGTCGCCCGCTCCAC	74	0	11	0
Gly-3	44	GGTTCGATTCCCGTCGCCCGCTCC	74	16	7	5
Gly-3	44	GGTTCGATTCCCGTCGCCCGCTCCA	74	151	347	396
Gly-3	44	GGTTCGATTCCCGTCGCCCGCTCCAC	74	0	35	0
Gly-3	44	GTTCGATTCCCGTCGCCCGCTCCA	74	31	208	229
Gly-3	44	GTTCGATTCCCGTCGCCCGCTCCAC	74	1	35	0
Gly-3	44	TTCGATTCCCGTCGCCCGCTCCA	74	30	160	143
Gly-3	44	TTCGATTCCCGTCGCCCGCTCCAC	74	0	16	0
Gly-3	45		74	540	765	868
Gly-3	45	GATTCCCGTCGCCCGCTCCA	74	0	10	9
Gly-3	45	GCAGGTTCGATTCCCGTCGCCCGCTCCA	74	10	21	28
Gly-3	45	GCAGGTTCGATTCCTGTCGCCCGCTCCA	74	4	13	15
Gly-3	45	GCCGGTTCGATTCCCGTCGCCCGCTCCA	74	6	10	9
Gly-3	45	GCGAGTTCGATTCCCGTCGCCCGCTCCA	74	5	9	16
Gly-3	45	GCGGATTCGATTCCCGTCGCCCGCTCCA	74	5	11	9
Gly-3	45	GCGGGATCGATTCCCGTCGCCCGCTCCA	74	1	10	13
Gly-3	45	GCGGGCTCGATTCCCGTCGCCCGCTCCA	74	1	13	3
Gly-3	45	GCGGGTACGATTCCCGTCGCCCGCTCCA	74	1	7	16
Gly-3	45	GCGGGTCGATTCCCGTCGCCCGCTCCA	74	18	132	127
Gly-3	45	GCGGGTTC	74	3	12	5
Gly-3	45	GCGGGTTCGATCCCGTCGCCCGCTCCA	74	1	16	28
Gly-3	45	GCGGGTTCGATTCC	74	21	2	3
Gly-3	45	GCGGGTTCGATTCCC	74	21	4	2
Gly-3	45	GCGGGTTCGATTCCCGCGCCCGCTCCA	74	10	33	34
Gly-3	45	GCGGGTTCGATTCCCGTCACCCGCTCCA	74	5	10	17
Gly-3	45	GCGGGTTCGATTCCCGTCCCCGCTCCA	74	5	11	22
Gly-3	45	GCGGGTTCGATTCCCGTCGCCC	74	25	10	4
Gly-3	45	GCGGGTTCGATTCCCGTCGCCCACTCCA	74	4	16	20
Gly-3	45	GCGGGTTCGATTCCCGTCGCCCCGCTCCA	74	2	1	10
Gly-3	45	GCGGGTTCGATTCCCGTCGCCCGC	74	4	51	46
Gly-3	45	GCGGGTTCGATTCCCGTCGCCCGCT	74	1	85	71
Gly-3	45	GCGGGTTCGATTCCCGTCGCCCGCTC	74	7	18	34
Gly-3	45	GCGGGTTCGATTCCCGTCGCCCGCTCC	74	154	152	146
Gly-3	45	GCGGGTTCGATTCCCGTCGCCCGCTTCA	74	1	11	5
Gly-3	45	GCGGGTTCGATTCCCGTCGCCCGTCCA	74	7	24	26
Gly-3	45	GCGGGTTCGATTCCCGTCGCCCGTTCCA	74	2	12	11
Gly-3	45	GCGGGTTCGATTCCCGTCGCCCTCTCCA	74	2	15	10
Gly-3	45	GCGGGTTCGATTCCCGTCGCCGCTCCA	74	12	25	34
Gly-3	45	GCGGGTTCGATTCCCGTCGCCTGCTCCA	74	6	4	11
Gly-3	45	GCGGGTTCGATTCCCGTCGCTCGCTCCA	74	4	8	10
Gly-3	45	GCGGGTTCGATTCCCGTCTCCCGCTCCA	74	4	15	13
Gly-3	45	GCGGGTTCGATTCCCGTGCCCGCTCCA	74	1	6	13
Gly-3	45	GCGGGTTCGATTCCCGTTGCCCGCTCCA	74	2	5	14
Gly-3	45	GCGGGTTCGATTCCCTCGCCCGCTCCA	74	3	10	7
Gly-3	45	GCGGGTTCGATTCCCTTCGCCCGCTCCA	74	1	8	12
Gly-3	45	GCGGGTTCGATTCCGGTCGCCCGCTCCA	74	4	4	10
Gly-3	45	GCGGGTTCGATTCCGTCGCCCGCTCCA	74	8	43	33
Gly-3	45	GCGGGTTCGATTCCTGTCGCCCGCTCCA	74	6	5	10
Gly-3	45	GCGGGTTCGATTCGCGTCGCCCGCTCCA	74	1	9	10
Gly-3	45	GCGGGTTCGATTCTCGTCGCCCGCTCCA	74	5	5	11
Gly-3	45	GCGGGTTCGATTGCCGTCGCCCGCTCCA	74	3	4	13
Gly-3	45	GCGGGTTCGATTTCCGTCGCCCGCTCCA	74	6	11	10
Gly-3	45	GCGGGTTCGTTTCCCGTCGCCCGCTCCA	74	4	18	20
Gly-3	45	GCGGGTTGATTCCCGTCGCCCGCTCCA	74	2	9	14
Gly-3	45	GCGGGTTTGATTCCCGTCGCCCGCTCCA	74	3	12	14
Gly-3	45	GCGGTTCGATTCCCGTCGCCCGCTCCA	74	17	69	68
Gly-3	45	GCGTGTTCGATTCCCGTCGCCCGCTCCA	74	3	8	10
Gly-3	45	GCTGGTTCGATTCCAGTCGCCCGCTCCA	74	2	2	11
Gly-3	45	GCTGGTTCGATTCCCGTCGCCCGCTCCA	74	2	18	16
Gly-3	45	GTTCGATTCCCGTCGCCCGCTCCA	74	24	129	152
Gly-3	45	GTTCGATTCCCGTCGCCCGCTCCAC	74	0	29	0
Gly-3	45	TCGATTCCCGTCGCCCGCTCCA	74	15	45	42
Gly-3	45	TTCGATTCCCGTCGCCCGCTCCA	74	10	62	51
Gly-3	46		74	424	1839	2031
Gly-3	46	AGGTTCGATTCCCGTCGCCCGCTCCA	74	6	10	5
Gly-3	46	C	74	4	24	9
Gly-3	46	CAGGTTCGATTCCCGTCGCCCGCTCCA	74	18	52	35
Gly-3	46	CAGGTTCGATTCCTGTCGCCCGCTCCA	74	17	25	33
Gly-3	46	CGAGTTCGATTCCCGTCGCCCGCTCCA	74	14	16	15
Gly-3	46	CGAGTTCGATTCCCGTCGCCCGCTCCAC	74	0	10	0
Gly-3	46	CGATTCCCGTCGCCCGCTCCA	74	11	35	33
Gly-3	46	CGCGTTCGATTCCCGTCGCCCGCTCCA	74	7	9	12
Gly-3	46	CGG	74	3	12	2
Gly-3	46	CGGATTCGATTCCCGTCGCCCGCTCCA	74	8	18	15
Gly-3	46	CGGGATCGATTCCCGTCGCCCGCTCCA	74	12	14	13
Gly-3	46	CGGGCTCGATTCCCGTCGCCCGCTCCA	74	6	10	11
Gly-3	46	CGGGTACGATTCCCGTCGCCCGCTCCA	74	11	11	13
Gly-3	46	CGGGTCGATTCCCGTCGCCCGCTCCA	74	60	218	209
Gly-3	46	CGGGTCGATTCCCGTCGCCCGCTCCAC	74	0	35	0
Gly-3	46	CGGGTTC	74	5	26	27
Gly-3	46	CGGGTTCG	74	3	9	15
Gly-3	46	CGGGTTCGA	74	0	14	12
Gly-3	46	CGGGTTCGAT	74	0	11	7
Gly-3	46	CGGGTTCGATACCCGTCGCCCGCTCCA	74	9	7	10
Gly-3	46	CGGGTTCGATCCCGTCGCCCGCTCCA	74	14	64	48
Gly-3	46	CGGGTTCGATT	74	2	28	21
Gly-3	46	CGGGTTCGATTCC	74	36	3	2
Gly-3	46	CGGGTTCGATTCCC	74	32	6	5
Gly-3	46	CGGGTTCGATTCCCATCGCCCGCTCCA	74	9	6	10
Gly-3	46	CGGGTTCGATTCCCCTCGCCCGCTCCA	74	3	10	9
Gly-3	46	CGGGTTCGATTCCCGACGCCCGCTCCA	74	15	7	12
Gly-3	46	CGGGTTCGATTCCCGCGCCCGCTCCA	74	16	31	40
Gly-3	46	CGGGTTCGATTCCCGCGCCCGCTCCAC	74	0	11	0
Gly-3	46	CGGGTTCGATTCCCGT	74	2	15	15
Gly-3	46	CGGGTTCGATTCCCGTCACCCGCTCCA	74	11	23	24
Gly-3	46	CGGGTTCGATTCCCGTCCCCCGCTCCA	74	8	16	24
Gly-3	46	CGGGTTCGATTCCCGTCCCCGCTCCA	74	17	31	29
Gly-3	46	CGGGTTCGATTCCCGTCGC	74	2	13	10
Gly-3	46	CGGGTTCGATTCCCGTCGCC	74	2	20	8
Gly-3	46	CGGGTTCGATTCCCGTCGCCAGCTCCA	74	13	10	10
Gly-3	46	CGGGTTCGATTCCCGTCGCCC	74	63	28	25
Gly-3	46	CGGGTTCGATTCCCGTCGCCCACTCCA	74	15	31	45
Gly-3	46	CGGGTTCGATTCCCGTCGCCCCCTCCA	74	9	11	12
Gly-3	46	CGGGTTCGATTCCCGTCGCCCCGCTCCA	74	5	13	13
Gly-3	46	CGGGTTCGATTCCCGTCGCCCCTCCA	74	8	14	23
Gly-3	46	CGGGTTCGATTCCCGTCGCCCG	74	3	14	9
Gly-3	46	CGGGTTCGATTCCCGTCGCCCGC	74	8	125	93
Gly-3	46	CGGGTTCGATTCCCGTCGCCCGCCCA	74	6	9	21
Gly-3	46	CGGGTTCGATTCCCGTCGCCCGCT	74	15	249	169
Gly-3	46	CGGGTTCGATTCCCGTCGCCCGCTC	74	33	41	32
Gly-3	46	CGGGTTCGATTCCCGTCGCCCGCTCA	74	6	24	29
Gly-3	46	CGGGTTCGATTCCCGTCGCCCGCTCAA	74	1	10	9
Gly-3	46	CGGGTTCGATTCCCGTCGCCCGCTCC	74	1188	256	241
Gly-3	46	CGGGTTCGATTCCCGTCGCCCGCTCCA	74	10295	23629	20647
Gly-3	46	CGGGTTCGATTCCCGTCGCCCGCTCCACC	74	1	14	0
Gly-3	46	CGGGTTCGATTCCCGTCGCCCGCTCCAGG	74	5	21	11
Gly-3	46	CGGGTTCGATTCCCGTCGCCCGCTCCG	74	10	39	44
Gly-3	46	CGGGTTCGATTCCCGTCGCCCGCTCCT	74	5	5	14
Gly-3	46	CGGGTTCGATTCCCGTCGCCCGCTCGA	74	2	3	18
Gly-3	46	CGGGTTCGATTCCCGTCGCCCGCTCTA	74	13	16	9
Gly-3	46	CGGGTTCGATTCCCGTCGCCCGCTGCA	74	5	7	13
Gly-3	46	CGGGTTCGATTCCCGTCGCCCGCTTCA	74	8	20	20
Gly-3	46	CGGGTTCGATTCCCGTCGCCCGTCCA	74	31	70	79
Gly-3	46	CGGGTTCGATTCCCGTCGCCCGTCCAC	74	0	16	1
Gly-3	46	CGGGTTCGATTCCCGTCGCCCGTTCCA	74	12	38	32
Gly-3	46	CGGGTTCGATTCCCGTCGCCCTCTCCA	74	20	43	47
Gly-3	46	CGGGTTCGATTCCCGTCGCCGCTCCA	74	26	61	61
Gly-3	46	CGGGTTCGATTCCCGTCGCCTGCTCCA	74	13	22	25
Gly-3	46	CGGGTTCGATTCCCGTCGCTCGCTCCA	74	14	10	33
Gly-3	46	CGGGTTCGATTCCCGTCGTCCGCTCCA	74	14	33	29
Gly-3	46	CGGGTTCGATTCCCGTCTCCCGCTCCA	74	14	20	24
Gly-3	46	CGGGTTCGATTCCCGTGCCCGCTCCA	74	21	17	20
Gly-3	46	CGGGTTCGATTCCCGTGGCCCGCTCCA	74	4	9	22
Gly-3	46	CGGGTTCGATTCCCGTTGCCCGCTCCA	74	12	25	31
Gly-3	46	CGGGTTCGATTCCCTCGCCCGCTCCA	74	3	12	16
Gly-3	46	CGGGTTCGATTCCCTTCGCCCGCTCCA	74	8	12	14
Gly-3	46	CGGGTTCGATTCCGGTCGCCCGCTCCA	74	7	15	24
Gly-3	46	CGGGTTCGATTCCGTCGCCCGCTCCA	74	29	93	106
Gly-3	46	CGGGTTCGATTCCGTCGCCCGCTCCAC	74	0	19	0
Gly-3	46	CGGGTTCGATTCCTGTCGCCCGCTCCA	74	15	24	44
Gly-3	46	CGGGTTCGATTCGCGTCGCCCGCTCCA	74	7	14	12
Gly-3	46	CGGGTTCGATTCTCGTCGCCCGCTCCA	74	17	36	30
Gly-3	46	CGGGTTCGATTGCCGTCGCCCGCTCCA	74	9	13	21
Gly-3	46	CGGGTTCGATTTCCGTCGCCCGCTCCA	74	11	17	22
Gly-3	46	CGGGTTCGTTCCCGTCGCCCGCTCCA	74	3	12	9
Gly-3	46	CGGGTTCGTTTCCCGTCGCCCGCTCCA	74	45	73	87
Gly-3	46	CGGGTTGATTCCCGTCGCCCGCTCCA	74	6	19	22
Gly-3	46	CGGGTTGGATTCCCGTCGCCCGCTCCA	74	2	6	18
Gly-3	46	CGGGTTTGATTCCCGTCGCCCGCTCCA	74	5	19	19
Gly-3	46	CGGTCGATTCCCGTCGCCCGCTCCA	74	1	10	5
Gly-3	46	CGGTTCGATTCCCGTCGCCCGCTCCA	74	41	127	100
Gly-3	46	CGGTTCGATTCCCGTCGCCCGCTCCAC	74	0	20	0
Gly-3	46	CGGTTTCGATTCCCGTCGCCCGCTCCA	74	3	12	20
Gly-3	46	CGTGTTCGATTCCCGTCGCCCGCTCCA	74	13	21	28
Gly-3	46	CTGGTTCGATTCCAGTCGCCCGCTCCA	74	2	9	16
Gly-3	46	CTGGTTCGATTCCCGTCGCCCGCTCCA	74	19	32	25
Gly-3	46	T	74	4	14	8
Gly-3	46	TAGG	74	1	49	56
Gly-3	46	TAGGG	74	0	19	20
Gly-3	46	TAGGGC	74	0	19	9
Gly-3	46	TGGGTTCGATTCCCGTCGCCCGCTCCA	74	12	26	23
Gly-3	46	TGGTTCGATTCCCGTCGCCCGCTCCA	74	3	8	10
Gly-3	46	TTCGATTCCCGTCGCCCGCTCCA	74	16	68	81
Gly-3	46	TTCGATTCCCGTCGCCCGCTCCAC	74	0	18	0
Gly-3	47		74	512	1035	1200
Gly-3	47	ACTA	74	4	14	12
Gly-3	47	ACTAGG	74	1	9	12
Gly-3	47	ACTAGGG	74	1	7	14
Gly-3	47	ACTAGGGC	74	2	11	15
Gly-3	47	ATTCCCGTCGCCCGCTCCA	74	12	46	37
Gly-3	47	G	74	26	15	9
Gly-3	47	GCGGGTTCGATTCCCGTCGCCCGCT	74	4	18	17
Gly-3	47	GCGGGTTCGATTCCCGTCGCCCGCTCC	74	101	12	15
Gly-3	47	GCGGGTTCGATTCCCGTCGCCCGTCCA	74	0	14	4
Gly-3	47	GTTCGATTCCCGTCGCCCGCTCC	74	15	4	3
Gly-3	47	GTTCGATTCCCGTCGCCCGCTCCA	74	106	434	432
Gly-3	47	GTTCGATTCCCGTCGCCCGCTCCAC	74	1	63	1
Gly-3	47	T	74	0	26	27
Gly-3	47	TAGGTTCGATTCCTGTCGCCCGCTCCA	74	46	41	60
Gly-3	47	TCGATTCCCGTCGCCCGCTCCA	74	13	42	60
Gly-3	47	TCGATTCCCGTCGCCCGCTCCAC	74	0	11	0
Gly-3	47	TTCGATTCCCGTCGCCCGCTCCA	74	33	230	209
Gly-3	47	TTCGATTCCCGTCGCCCGCTCCAC	74	0	46	0
Gly-3	47	TTGGTTCGATTCCAGTCGCCCGCTCCA	74	12	6	12
Gly-3	48		74	143	1308	1221
Gly-3	48	ATGTTCGATTCCTGTCGCCCGCTCCA	74	33	47	44
Gly-3	48	ATTCCCGTCGCCCGCTCCA	74	2	10	12
Gly-3	48	CAGTTCGATTCTCGTCGCCCGCTCCA	74	8	12	3
Gly-3	48	CAGTTCGATTTCCGTCGCCCGCTCCA	74	12	21	15
Gly-3	48	TCGATTCCCGTCGCCCGCTCCA	74	25	115	129
Gly-3	48	TCGATTCCCGTCGCCCGCTCCAC	74	0	18	0
Gly-3	48	TTCGATTCCCGTCGCCCGCTCCA	74	30	165	159
Gly-3	48	TTCGATTCCCGTCGCCCGCTCCAC	74	0	24	0
Gly-3	48	TTGTTCGATTCCAGTCGCCCGCTCCA	74	11	19	7
Gly-3	49		74	267	2380	1852
Gly-3	49	AATTCGATCCCCGTCGCCCGCTCCA	74	9	7	10
Gly-3	49	AATTCGCTTCGCGTCGCCCGCTCCA	74	8	11	5
Gly-3	49	ATTCCCGTCGCCCGCTCCA	74	18	127	91
Gly-3	49	ATTCCCGTCGCCCGCTCCAC	74	0	21	0
Gly-3	49	ATTCGATTCCCGTCGCCCGCTCCA	74	2	10	12
Gly-3	49	CACTCTATTACCGTCGCCCGCTCCA	74	4	14	1
Gly-3	49	CATTCGATTACCGTCGCCCGCTCCA	74	9	11	7
Gly-3	49	CATTCTATTACCGTCGCCCGCTCCA	74	20	13	8
Gly-3	49	TCGATTCCCGTCGCCCGCTCCA	74	29	181	200
Gly-3	49	TCGATTCCCGTCGCCCGCTCCAC	74	0	27	0
Gly-3	49	TTCGATTCCCGTCGCCCGCTCC	74	23	9	9
Gly-3	49	TTCGATTCCCGTCGCCCGCTCCA	74	192	635	612
Gly-3	49	TTCGATTCCCGTCGCCCGCTCCAC	74	0	81	1
Gly-3	49	TTCGATTTTCGCGTCCCCCTCTAGG	74	3	6	14
Gly-3	49	TTCTATTTTCCCGTCGCCCTCTACA	74	3	3	11
Gly-3	49	TTCTCTTTTCCCGTCGCCCTCTACA	74	6	17	5
Gly-3	49	TTCTCTTTTCGCGTCGCCCTCTACA	74	7	11	5
Gly-3	49	TTTCGATTCCCGTCGCCCGCTCCA	74	6	17	18
Gly-3	50		74	307	1842	1458
Gly-3	50	C	74	0	12	4
Gly-3	50	CGATTCCCGTCGCCCGCTCCA	74	20	113	107
Gly-3	50	CGATTCCCGTCGCCCGCTCCAC	74	0	19	0
Gly-3	50	TACGATTCCCGTCGCCCGCTCCA	74	6	12	15
Gly-3	50	TC	74	1	10	7
Gly-3	50	TCGATTCCCGTCGCCCGCTCC	74	20	9	6
Gly-3	50	TCGATTCCCGTCGCCCGCTCCA	74	147	582	506
Gly-3	50	TCGATTCCCGTCGCCCGCTCCAC	74	0	78	0
Gly-3	51		74	283	1172	1218
Gly-3	51	ACGATTCCCGTCGCCCGCTCCA	74	9	26	36
Gly-3	51	C	74	0	9	14
Gly-3	51	CCGATTCCCGTCGCCCGCTCCA	74	3	6	16
Gly-3	51	CGATTCCCGTCGCCCGCTCCA	74	18	117	151
Gly-3	51	CGATTCCCGTCGCCCGCTCCAC	74	0	18	0
Gly-3	51	GATTCCCGTCGCCCGCTCCA	74	30	77	78
Gly-3	52		74	317	1514	1625
Gly-3	52	ATTCCCGTCGCCCGCTCCA	74	1	28	28
Gly-3	52	C	74	25	164	133
Gly-3	52	CAATTCCCGTCGCCCGCTCCA	74	2	16	11
Gly-3	52	CATTCCCGTCGCCCGCTCCA	74	1	10	7
Gly-3	52	CG	74	1	17	22
Gly-3	52	CGAATCCCGTCGCCCGCTCCA	74	6	13	9
Gly-3	52	CGAT	74	0	5	15
Gly-3	52	CGATACCCGTCGCCCGCTCCA	74	8	17	8
Gly-3	52	CGATCCCGTCGCCCGCTCCA	74	19	69	64
Gly-3	52	CGATCCCGTCGCCCGCTCCAC	74	0	16	0
Gly-3	52	CGATT	74	4	28	21
Gly-3	52	CGATTCC	74	17	2	2
Gly-3	52	CGATTCCAGTCGCCCGCTCCA	74	12	21	23
Gly-3	52	CGATTCCC	74	30	4	0
Gly-3	52	CGATTCCCATCGCCCGCTCCA	74	7	20	14
Gly-3	52	CGATTCCCCTCGCCCGCTCCA	74	7	9	10
Gly-3	52	CGATTCCCGACGCCCGCTCCA	74	2	16	9
Gly-3	52	CGATTCCCGCGCCCGCTCCA	74	14	65	73
Gly-3	52	CGATTCCCGCGCCCGCTCCAC	74	0	14	0
Gly-3	52	CGATTCCCGT	74	1	5	10
Gly-3	52	CGATTCCCGTC	74	5	10	6
Gly-3	52	CGATTCCCGTCACCCGCTCCA	74	11	30	28
Gly-3	52	CGATTCCCGTCCCCCGCTCCA	74	9	17	24
Gly-3	52	CGATTCCCGTCCCCGCTCCA	74	5	24	21
Gly-3	52	CGATTCCCGTCG	74	20	11	10
Gly-3	52	CGATTCCCGTCGCC	74	4	12	16
Gly-3	52	CGATTCCCGTCGCCAGCTCCA	74	7	11	13
Gly-3	52	CGATTCCCGTCGCCC	74	68	34	29
Gly-3	52	CGATTCCCGTCGCCCACTCCA	74	26	50	35
Gly-3	52	CGATTCCCGTCGCCCCCTCCA	74	5	10	13
Gly-3	52	CGATTCCCGTCGCCCCGCTCCA	74	7	10	19
Gly-3	52	CGATTCCCGTCGCCCCTCCA	74	9	18	19
Gly-3	52	CGATTCCCGTCGCCCG	74	2	19	9
Gly-3	52	CGATTCCCGTCGCCCGC	74	29	162	147
Gly-3	52	CGATTCCCGTCGCCCGCCCA	74	1	18	19
Gly-3	52	CGATTCCCGTCGCCCGCCTCCA	74	1	5	14
Gly-3	52	CGATTCCCGTCGCCCGCT	74	24	294	235
Gly-3	52	CGATTCCCGTCGCCCGCTC	74	14	60	37
Gly-3	52	CGATTCCCGTCGCCCGCTCA	74	7	23	18
Gly-3	52	CGATTCCCGTCGCCCGCTCC	74	1079	318	265
Gly-3	52	CGATTCCCGTCGCCCGCTCCA	74	8357	27409	24252
Gly-3	52	CGATTCCCGTCGCCCGCTCCAC	74	12	3698	15
Gly-3	52	CGATTCCCGTCGCCCGCTCCACC	74	1	23	0
Gly-3	52	CGATTCCCGTCGCCCGCTCCAG	74	33	173	134
Gly-3	52	CGATTCCCGTCGCCCGCTCCAGG	74	16	125	125
Gly-3	52	CGATTCCCGTCGCCCGCTCCG	74	11	49	44
Gly-3	52	CGATTCCCGTCGCCCGCTCCT	74	2	14	7
Gly-3	52	CGATTCCCGTCGCCCGCTCTA	74	11	17	16
Gly-3	52	CGATTCCCGTCGCCCGCTGCA	74	1	13	14
Gly-3	52	CGATTCCCGTCGCCCGCTTCA	74	4	15	21
Gly-3	52	CGATTCCCGTCGCCCGTCCA	74	32	60	72
Gly-3	52	CGATTCCCGTCGCCCGTCCAC	74	0	12	0
Gly-3	52	CGATTCCCGTCGCCCGTTCCA	74	11	17	27
Gly-3	52	CGATTCCCGTCGCCCTCTCCA	74	15	27	26
Gly-3	52	CGATTCCCGTCGCCGCTCCA	74	19	68	72
Gly-3	52	CGATTCCCGTCGCCGCTCCAC	74	0	10	0
Gly-3	52	CGATTCCCGTCGCCGGCTCCA	74	5	9	10
Gly-3	52	CGATTCCCGTCGCCTGCTCCA	74	6	12	22
Gly-3	52	CGATTCCCGTCGCTCGCTCCA	74	7	16	22
Gly-3	52	CGATTCCCGTCGGCCGCTCCA	74	3	15	12
Gly-3	52	CGATTCCCGTCGTCCGCTCCA	74	5	17	26
Gly-3	52	CGATTCCCGTCTCCCGCTCCA	74	8	17	20
Gly-3	52	CGATTCCCGTGCCCGCTCCA	74	3	17	35
Gly-3	52	CGATTCCCGTGGCCCGCTCCA	74	9	13	19
Gly-3	52	CGATTCCCGTTGCCCGCTCCA	74	5	20	21
Gly-3	52	CGATTCCCTCGCCCGCTCCA	74	3	22	24
Gly-3	52	CGATTCCCTTCGCCCGCTCCA	74	5	24	24
Gly-3	52	CGATTCCGGTCGCCCGCTCCA	74	3	14	21
Gly-3	52	CGATTCCGTCGCCCGCTCCA	74	26	113	95
Gly-3	52	CGATTCCGTCGCCCGCTCCAC	74	0	10	0
Gly-3	52	CGATTCCTGTCGCCCGCTCCA	74	15	34	41
Gly-3	52	CGATTCGCGTCGCCCGCTCCA	74	3	18	23
Gly-3	52	CGATTCTCGTCGCCCGCTCCA	74	6	34	29
Gly-3	52	CGATTGCCGTCGCCCGCTCCA	74	8	18	17
Gly-3	52	CGATTTCCGTCGCCCGCTCCA	74	6	20	15
Gly-3	52	CGTTCCCGTCGCCCGCTCCA	74	8	20	20
Gly-3	52	CGTTTCCCGTCGCCCGCTCCA	74	14	35	41
Gly-3	52	GATTCCCGTCGCCCGCTCCA	74	43	156	146
Gly-3	52	GATTCCCGTCGCCCGCTCCAC	74	0	26	0
Gly-3	52	GGATTCCCGTCGCCCGCTCCA	74	4	5	13
Gly-3	53		74	666	1432	1532
Gly-3	53	ATTCCCGTCGCCCGCTCCA	74	45	79	113
Gly-3	53	ATTCCCGTCGCCCGCTCCAC	74	0	14	0
Gly-3	53	GATCCCGTCGCCCGCTCCA	74	1	10	13
Gly-3	53	GATTCCCGTCGCCCGC	74	2	18	7
Gly-3	53	GATTCCCGTCGCCCGCT	74	3	31	12
Gly-3	53	GATTCCCGTCGCCCGCTCC	74	102	23	26
Gly-3	53	GATTCCCGTCGCCCGCTCCA	74	832	2599	2444
Gly-3	53	GATTCCCGTCGCCCGCTCCAC	74	2	380	3
Gly-3	53	GATTCCCGTCGCCCGCTCCAG	74	5	11	9
Gly-3	53	GATTCCCGTCGCCCGTCCA	74	3	3	10
Gly-3	53	GATTCCGTCGCCCGCTCCA	74	5	17	23
Gly-3	53	TCCCGTCGCCCGCTCCA	74	19	25	20
Gly-3	53	TCGATTCCCGTCGCCCGCTCC	74	34	4	5
Gly-3	53	TCGATTCCCGTCGCCCGCTCCA	74	233	544	553
Gly-3	53	TCGATTCCCGTCGCCCGCTCCAC	74	0	92	0
Gly-3	53	TTCCCGTCGCCCGCTCCA	74	9	23	18
Gly-3	54		74	203	2087	2234
Gly-3	54	ATCCCGTCGCCCGCTCCA	74	5	11	11
Gly-3	54	ATTCCCGTCGCCCGCT	74	5	16	4
Gly-3	54	ATTCCCGTCGCCCGCTCC	74	77	14	8
Gly-3	54	ATTCCCGTCGCCCGCTCCA	74	460	1332	1134
Gly-3	54	ATTCCCGTCGCCCGCTCCAC	74	0	216	0
Gly-3	54	ATTCCGTCGCCCGCTCCA	74	6	30	27
Gly-3	54	C	74	0	15	2
Gly-3	54	CCCGTCGCCCGCTCCA	74	5	20	16
Gly-3	54	CCGTCGCCCGCTCCA	74	12	24	39
Gly-3	54	CCGTCGCCCGCTCCAC	74	0	10	0
Gly-3	54	CGATTCCCGTCGCCCGCTCC	74	14	2	1
Gly-3	54	CGATTCCCGTCGCCCGCTCCA	74	46	134	139
Gly-3	54	CGATTCCCGTCGCCCGCTCCAC	74	0	28	0
Gly-3	54	TCCCGTCGCCCGCTCCA	74	9	37	36
Gly-3	54	TTCCCGTCGCCCGCTCCA	74	22	67	59
Gly-3	54	TTCCCGTCGCCCGCTCCAC	74	0	13	0
Gly-3	55		74	147	1442	1589
Gly-3	55	C	74	0	43	44
Gly-3	55	CCCGTCGCCCGCTCCA	74	8	24	28
Gly-3	55	CG	74	0	23	37
Gly-3	55	GATTCCCGTCGCCCGCTCCA	74	43	204	140
Gly-3	55	GATTCCCGTCGCCCGCTCCAC	74	1	24	2
Gly-3	55	TCCCGTCGCCCGCTCCA	74	25	84	84
Gly-3	56		74	228	1564	1677
Gly-3	56	AACCCTGACGGCGCACCA	74	5	10	9
Gly-3	56	C	74	0	71	0
Gly-3	56	CCCGTCGCCCGCTCCA	74	24	110	104
Gly-3	56	CCCGTCGCCCGCTCCAC	74	0	16	0
Gly-3	56	CCGTCGCCCGCTCCA	74	10	28	29
Gly-3	56	CGTCGCCCGCTCCA	74	1	10	6
Gly-3	57		74	249	1411	1473
Gly-3	57	ATCCGTCGCCCGCTCCA	74	6	9	11
Gly-3	57	CGTCGCCCGCTCCA	74	4	11	22
Gly-3	58		74	509	2303	2335
Gly-3	58	AACGTCGCCCGCTCCA	74	59	59	50
Gly-3	58	AGCGTCGCCCGCTCCA	74	5	17	6
Gly-3	58	ATCGTCGCCCGCTCCA	74	32	42	34
Gly-3	58	ATCGTCGCCCGCTCCT	74	9	16	11
Gly-3	58	GACGTCGCCCGCTCCA	74	8	11	6
Gly-3	58	GGCGTCGCCCGCTCCA	74	10	23	14
Gly-3	58	GTCGCCCGCTCCA	74	3	11	16
Gly-3	58	GTCGTCGCCCGCTCCA	74	20	25	18
Gly-3	58	TACGTCGCCCGCTCCA	74	45	45	36
Gly-3	58	TACGTCGCCCGCTTCA	74	18	15	13
Gly-3	58	TTCGTCGCCCGC	74	2	7	10
Gly-3	58	TTCGTCGCCCGCTCC	74	30	7	2
Gly-3	58	TTCGTCGCCCGCTCCA	74	27	39	29
Gly-3	59		74	420	946	887
Gly-3	59	AAGTCGCCCGCTCCA	74	7	8	11
Gly-3	59	AAGTCGCCCGCTCCAC	74	0	15	0
Gly-3	59	AGTCGCCCGCTCCA	74	6	12	15
Gly-3	59	ATGTCGCCCGCTCCAC	74	0	12	0
Gly-3	59	GGGTCGCCCGCTCCA	74	4	5	10
Gly-3	59	GGTCGCCCGCTCCA	74	3	9	16
Gly-3	59	GTCGCCCGCTCC	74	13	9	6
Gly-3	59	GTCGCCCGCTCCA	74	96	411	422
Gly-3	59	GTCGCCCGCTCCAC	74	0	57	0
Gly-3	59	GTGTCGCCCGCTCC	74	11	0	0
Gly-3	59	TAGTCGCCCGCTCCAC	74	0	10	0
Gly-3	59	TGGTCGCCCGCTCC	74	21	1	5
Gly-3	59	TGTCGCCCGCTCCA	74	18	45	55
Gly-3	59	TTGTCGCCCGCTCCA	74	12	21	33
Gly-3	60		74	1885	1110	1022
Gly-3	60	ATCGCCCGCTCCA	74	6	26	21
Gly-3	60	G	74	26	3	5
Gly-3	60	GACGCCCGCTCCA	74	0	13	11
Gly-3	60	GCCCGCTCCA	74	2	18	13
Gly-3	60	GCGCCCGCTCCA	74	55	213	232
Gly-3	60	GCGCCCGCTCCAC	74	1	40	0
Gly-3	60	GT	74	10	6	4
Gly-3	60	GTC	74	25	8	10
Gly-3	60	GTCACCCGCTCCA	74	7	15	17
Gly-3	60	GTCCCCCGCTCCA	74	5	11	22
Gly-3	60	GTCCCCGCTCCA	74	17	73	60
Gly-3	60	GTCG	74	29	10	17
Gly-3	60	GTCGC	74	4	12	15
Gly-3	60	GTCGCC	74	2	11	9
Gly-3	60	GTCGCCAGCTCCA	74	1	15	9
Gly-3	60	GTCGCCC	74	4	21	18
Gly-3	60	GTCGCCCACTCCA	74	12	38	26
Gly-3	60	GTCGCCCCCTCCA	74	5	7	11
Gly-3	60	GTCGCCCCTCCA	74	11	22	36
Gly-3	60	GTCGCCCG	74	1	10	4
Gly-3	60	GTCGCCCGC	74	9	170	164
Gly-3	60	GTCGCCCGCCCA	74	3	24	15
Gly-3	60	GTCGCCCGCT	74	8	210	134
Gly-3	60	GTCGCCCGCTC	74	14	37	20
Gly-3	60	GTCGCCCGCTCA	74	5	17	21
Gly-3	60	GTCGCCCGCTCC	74	770	329	225
Gly-3	60	GTCGCCCGCTCCA	74	5910	20778	18305
Gly-3	60	GTCGCCCGCTCCAC	74	8	3037	4
Gly-3	60	GTCGCCCGCTCCAG	74	11	79	55
Gly-3	60	GTCGCCCGCTCCAGG	74	0	11	7
Gly-3	60	GTCGCCCGCTCCC	74	12	2	1
Gly-3	60	GTCGCCCGCTCCG	74	8	22	32
Gly-3	60	GTCGCCCGCTCTA	74	5	12	8
Gly-3	60	GTCGCCCGCTGCA	74	4	17	4
Gly-3	60	GTCGCCCGCTTCA	74	3	24	14
Gly-3	60	GTCGCCCGTCCA	74	16	40	43
Gly-3	60	GTCGCCCGTTCCA	74	4	10	17
Gly-3	60	GTCGCCCTCTCCA	74	5	21	19
Gly-3	60	GTCGCCGCTCCA	74	22	61	78
Gly-3	60	GTCGCCTGCTCCA	74	5	13	21
Gly-3	60	GTCGCTCGCTCCA	74	8	13	14
Gly-3	60	GTCGGCCGCTCCA	74	3	10	7
Gly-3	60	GTCGTCCGCTCCA	74	7	6	21
Gly-3	60	GTCTCCCGCTCCA	74	5	12	19
Gly-3	60	GTGCCCGCTCCA	74	11	67	57
Gly-3	60	GTGCCCGCTCCAC	74	0	12	0
Gly-3	60	GTGGCCCGCTCCA	74	4	7	11
Gly-3	60	GTTAGGGGGCTCCA	74	130	83	87
Gly-3	60	GTTCGCCCGCTCCA	74	36	33	61
Gly-3	60	GTTGCCCGCTCCA	74	9	26	28
Gly-3	60	TCGCCCGCTCCA	74	34	246	218
Gly-3	60	TCGCCCGCTCCAC	74	0	35	0
Gly-3	60	TTCGCCCGCTCCA	74	4	8	17
Gly-3	60	TTTCGCCCGCTCCA	74	6	9	10
Gly-3	61		74	1865	645	524
Gly-3	61	ACGCCCGCTCCA	74	5	9	10
Gly-3	61	C	74	30	32	17
Gly-3	61	CC	74	21	65	48
Gly-3	61	CCAGGCGGCTCCA	74	7	11	0
Gly-3	61	CCC	74	8	70	77
Gly-3	61	CCCC	74	3	25	17
Gly-3	61	CCCGC	74	0	53	47
Gly-3	61	CCCGCCCGCTCCA	74	15	15	24
Gly-3	61	CCCGCTCCA	74	24	31	21
Gly-3	61	CCG	74	3	10	7
Gly-3	61	CCGC	74	1	30	21
Gly-3	61	CCGCA	74	0	13	2
Gly-3	61	CCGCCCGCTCCA	74	22	17	27
Gly-3	61	CCGCTCCA	74	8	23	31
Gly-3	61	CGAACCC	74	1	7	12
Gly-3	61	CGCCCGCTCCA	74	135	253	249
Gly-3	61	CGCCCGCTCCAC	74	0	36	0
Gly-3	61	CGCCCGCTCCC	74	12	0	0
Gly-3	61	CGTCGCCCGC	74	1	19	9
Gly-3	61	CGTCGCCCGCT	74	4	14	11
Gly-3	61	CGTCGCCCGCTCC	74	123	26	22
Gly-3	61	CGTCGCCCGCTCCA	74	917	1990	1701
Gly-3	61	CGTCGCCCGCTCCAC	74	3	269	1
Gly-3	61	CGTCGCCCGCTCCAG	74	2	11	7
Gly-3	61	TCCCCGCTCCA	74	15	21	22
Gly-3	61	TCGCCCCTCCA	74	6	15	15
Gly-3	61	TCGCCCGC	74	2	28	40
Gly-3	61	TCGCCCGCCCA	74	3	8	10
Gly-3	61	TCGCCCGCT	74	3	53	28
Gly-3	61	TCGCCCGCTC	74	2	6	10
Gly-3	61	TCGCCCGCTCA	74	5	12	7
Gly-3	61	TCGCCCGCTCC	74	174	60	64
Gly-3	61	TCGCCCGCTCCA	74	1776	5532	5031
Gly-3	61	TCGCCCGCTCCAC	74	2	714	1
Gly-3	61	TCGCCCGCTCCAG	74	4	23	23
Gly-3	61	TCGCCCGCTCCC	74	25	4	0
Gly-3	61	TCGCCCGCTCCG	74	0	12	10
Gly-3	61	TCGCCCGTCCA	74	7	36	43
Gly-3	61	TCGCCCGTCCAC	74	0	10	0
Gly-3	61	TCGCCGCTCCA	74	22	45	43
Gly-3	61	TCTCCCGCTCCA	74	0	7	10
Gly-3	61	TGCCCGCTCCA	74	0	19	10
Gly-3	62		74	471	1300	1381
Gly-3	62	AA	74	3	11	20
Gly-3	62	AACC	74	1	8	13
Gly-3	62	AACCC	74	0	17	14
Gly-3	62	CACCCGCTCCA	74	13	17	15
Gly-3	62	CGCCAGCTCCA	74	11	13	12
Gly-3	62	CGCCC	74	20	9	2
Gly-3	62	CGCCCACTCCA	74	20	28	39
Gly-3	62	CGCCCCCTCCA	74	11	13	10
Gly-3	62	CGCCCCGCTCCA	74	5	7	13
Gly-3	62	CGCCCCTCCA	74	10	26	36
Gly-3	62	CGCCCGC	74	40	81	75
Gly-3	62	CGCCCGCCCA	74	26	42	45
Gly-3	62	CGCCCGCCTCCA	74	3	7	13
Gly-3	62	CGCCCGCT	74	21	248	174
Gly-3	62	CGCCCGCTC	74	7	38	28
Gly-3	62	CGCCCGCTCA	74	11	38	24
Gly-3	62	CGCCCGCTCC	74	833	247	194
Gly-3	62	CGCCCGCTCCA	74	11024	22108	21313
Gly-3	62	CGCCCGCTCCAC	74	7	2989	15
Gly-3	62	CGCCCGCTCCACC	74	0	22	0
Gly-3	62	CGCCCGCTCCAG	74	32	143	154
Gly-3	62	CGCCCGCTCCAGG	74	17	86	68
Gly-3	62	CGCCCGCTCCAGGG	74	2	20	21
Gly-3	62	CGCCCGCTCCAGGGA	74	3	13	17
Gly-3	62	CGCCCGCTCCAGGGT	74	1	9	16
Gly-3	62	CGCCCGCTCCC	74	341	3	1
Gly-3	62	CGCCCGCTCCG	74	12	39	51
Gly-3	62	CGCCCGCTCGA	74	4	3	10
Gly-3	62	CGCCCGCTCTA	74	6	13	27
Gly-3	62	CGCCCGCTGCA	74	1	9	11
Gly-3	62	CGCCCGCTTCA	74	7	16	16
Gly-3	62	CGCCCGTCCA	74	48	100	102
Gly-3	62	CGCCCGTCCAC	74	1	19	0
Gly-3	62	CGCCCGTTCCA	74	19	14	16
Gly-3	62	CGCCCTCCA	74	0	3	10
Gly-3	62	CGCCCTCTCCA	74	10	17	17
Gly-3	62	CGCCGCTCCA	74	29	43	41
Gly-3	62	CGCCGGCTCCA	74	2	3	11
Gly-3	62	CGCCTGCTCCA	74	8	4	21
Gly-3	62	CGCTCGCTCCA	74	14	16	28
Gly-3	62	CGTCCGCTCCA	74	8	15	12
Gly-3	62	CGTCGC	74	4	19	16
Gly-3	62	CTCCCGCTCCA	74	9	7	10
Gly-3	62	GGCCCGCTCCA	74	14	22	33
Gly-3	62	GTCGCCCGCTCC	74	38	5	8
Gly-3	62	GTCGCCCGCTCCA	74	286	555	575
Gly-3	62	GTCGCCCGCTCCAC	74	0	71	0
Gly-3	63		74	128	2194	2315
Gly-3	63	A	74	1	38	37
Gly-3	63	ACCCGCTCCA	74	5	8	10
Gly-3	63	G	74	1	46	37
Gly-3	63	GCCC	74	10	12	17
Gly-3	63	GCCCACTCCA	74	6	8	12
Gly-3	63	GCCCCCTCCA	74	2	2	12
Gly-3	63	GCCCCTCCA	74	5	16	17
Gly-3	63	GCCCGC	74	45	50	46
Gly-3	63	GCCCGCCCA	74	14	20	22
Gly-3	63	GCCCGCT	74	8	102	90
Gly-3	63	GCCCGCTC	74	1	13	14
Gly-3	63	GCCCGCTCA	74	1	18	20
Gly-3	63	GCCCGCTCC	74	385	68	73
Gly-3	63	GCCCGCTCCA	74	4358	7615	7328
Gly-3	63	GCCCGCTCCAC	74	3	895	1
Gly-3	63	GCCCGCTCCAG	74	22	33	29
Gly-3	63	GCCCGCTCCC	74	33	2	0
Gly-3	63	GCCCGCTCCG	74	1	15	7
Gly-3	63	GCCCGCTTCA	74	8	8	13
Gly-3	63	GCCCGTCCA	74	17	39	30
Gly-3	63	GCCGCTCCA	74	26	51	42
Gly-3	63	GCTCGCTCCA	74	6	7	16
Gly-3	63	GT	74	0	10	8
Gly-3	63	TACCCGCTCCA	74	56	66	44
Gly-3	63	TACCTGCTCCA	74	12	8	13
Gly-3	63	TCCCGCTCCA	74	8	7	11
Gly-3	63	TCGCCCGCTCCA	74	94	230	202
Gly-3	63	TCGCCCGCTCCAC	74	0	24	1
Gly-3	63	TTCCCGCTCCA	74	9	8	15
Gly-3	64		74	626	3505	3553
Gly-3	64	A	74	1	31	51
Gly-3	64	AGCCGCTCCA	74	9	9	12
Gly-3	64	ATCCGCTCCA	74	17	21	21
Gly-3	64	ATCGGCTCCA	74	28	6	17
Gly-3	64	C	74	1	59	39
Gly-3	64	CGC	74	1	14	3
Gly-3	64	CGCCCGCTCCA	74	47	131	116
Gly-3	64	CGCCCGCTCCAC	74	0	18	0
Gly-3	64	CGCTCCA	74	93	141	163
Gly-3	64	CGCTCCACC	74	15	0	0
Gly-3	64	CGCTCCACCC	74	32	0	0
Gly-3	64	CTCCA	74	0	17	13
Gly-3	64	TTCCGCTCC	74	10	0	0
Gly-3	64	TTCCGCTCCA	74	95	66	94
Gly-3	65		74	1815	3781	4211
Gly-3	65	A	74	10	122	122
Gly-3	65	AA	74	1	16	15
Gly-3	65	AACCC	74	8	40	36
Gly-3	65	AACCCG	74	0	10	4
Gly-3	65	G	74	0	47	47
Gly-3	65	T	74	0	11	12
Gly-3	65	TTCGCTCCA	74	22	26	45
Gly-3	66		74	254	4196	3775
Gly-3	66	A	74	1	114	99
Gly-3	66	G	74	2	76	85
Gly-3	66	T	74	1	14	8
Gly-3	66	TA	74	2	11	8
Gly-3	66	TAG	74	8	43	29
Gly-3	66	TAGT	74	4	32	19
Gly-3	66	TAGTT	74	8	25	23
Gly-3	66	TAGTTT	74	3	20	13
Gly-3	66	TAGTTTG	74	4	20	17
Gly-3	66	TAGTTTGG	74	0	15	15
Gly-3	66	TGCTCCA	74	30	19	31
Gly-3	66	TTGCTCCA	74	19	14	20
Gly-3	67		74	1789	4650	3068
Gly-3	67	A	74	84	151	190
Gly-3	67	ACTCCA	74	29	46	48
Gly-3	67	G	74	66	89	83
Gly-3	67	GACTCCA	74	16	18	27
Gly-3	67	GC	74	209	220	240
Gly-3	67	GCCCA	74	24	70	65
Gly-3	67	GCCCAC	74	6	11	0
Gly-3	67	GCCTCCA	74	2	14	12
Gly-3	67	GCT	74	49	253	202
Gly-3	67	GCTC	74	15	46	34
Gly-3	67	GCTCA	74	25	96	89
Gly-3	67	GCTCAA	74	1	1	14
Gly-3	67	GCTCAC	74	23	13	2
Gly-3	67	GCTCC	74	294	215	212
Gly-3	67	GCTCCA	74	12518	23567	23561
Gly-3	67	GCTCCAC	74	33	3442	7
Gly-3	67	GCTCCACC	74	2	22	1
Gly-3	67	GCTCCAG	74	32	113	95
Gly-3	67	GCTCCC	74	802	10	11
Gly-3	67	GCTCCCC	74	24	1	0
Gly-3	67	GCTCCG	74	13	33	55
Gly-3	67	GCTCCT	74	11	9	10
Gly-3	67	GCTCTA	74	16	21	17
Gly-3	67	GCTGCA	74	8	11	11
Gly-3	67	GCTTCA	74	21	15	35
Gly-3	67	GTCCA	74	37	106	130
Gly-3	67	GTCCAC	74	2	23	0
Gly-3	67	GTTCCA	74	14	20	38
Gly-3	67	T	74	13	28	22
Gly-3	67	TACTCCA	74	13	17	23
Gly-3	67	TCCA	74	4	233	231
Gly-3	67	TCCAC	74	6	22	2
Gly-3	67	TCCACC	74	81	6	11
Gly-3	67	TCCACCC	74	132	6	7
Gly-3	67	TCCACCCC	74	10	0	0
Gly-3	67	TCCTCCA	74	6	11	15
Gly-3	67	TCTCCA	74	13	24	30
Gly-3	67	TTCTCCA	74	37	37	53
Gly-3	68		74	4805	8224	7346
Gly-3	68	A	74	40	28	35
Gly-3	68	ATCCA	74	5	9	10
Gly-3	68	ATTCCA	74	23	21	33
Gly-3	68	C	74	62	114	76
Gly-3	68	CA	74	32	41	40
Gly-3	68	CG	74	11	34	36
Gly-3	68	CGC	74	1	33	35
Gly-3	68	CGCCC	74	15	1	0
Gly-3	68	CGCT	74	0	32	27
Gly-3	68	CGCTC	74	26	4	2
Gly-3	68	CGCTCC	74	210	23	26
Gly-3	68	CGCTCCA	74	1019	1965	2004
Gly-3	68	CGCTCCAC	74	1	267	0
Gly-3	68	CGTCCA	74	8	14	15
Gly-3	68	CT	74	6	12	5
Gly-3	68	CTCA	74	5	20	21
Gly-3	68	CTCC	74	31	43	40
Gly-3	68	CTCCA	74	2828	5701	5693
Gly-3	68	CTCCAC	74	5	725	2
Gly-3	68	CTCCAG	74	10	21	48
Gly-3	68	CTCCC	74	343	0	2
Gly-3	68	CTCCG	74	4	12	15
Gly-3	68	CTTCA	74	4	6	10
Gly-3	68	TGTCCA	74	12	8	16
Gly-3	68	TTCCA	74	8	10	14
Gly-3	68	TTTCCA	74	37	20	36
Gly-3	68	TTTCCAC	74	0	16	0
Gly-3	69		74	2695	3087	2521
Gly-3	69	A	74	6	203	202
Gly-3	69	AC	74	0	17	4
Gly-3	69	ACC	74	59	4	4
Gly-3	69	ACCA	74	14	18	15
Gly-3	69	ACCC	74	48	0	3
Gly-3	69	G	74	3	75	77
Gly-3	69	GCCC	74	18	0	2
Gly-3	69	GCTCC	74	109	11	15
Gly-3	69	GCTCCA	74	88	442	500
Gly-3	69	GCTCCAC	74	0	106	1
Gly-3	69	T	74	80	180	182
Gly-3	69	TC	74	35	122	79
Gly-3	69	TCA	74	21	24	47
Gly-3	69	TCAC	74	1	31	0
Gly-3	69	TCC	74	188	332	326
Gly-3	69	TCCA	74	10167	17786	20606
Gly-3	69	TCCAC	74	14	3525	4
Gly-3	69	TCCACC	74	0	14	0
Gly-3	69	TCCAG	74	36	86	87
Gly-3	69	TCCC	74	129	14	3
Gly-3	69	TCCCA	74	6	12	8
Gly-3	69	TCCG	74	18	28	29
Gly-3	69	TCCT	74	14	5	12
Gly-3	69	TCGA	74	3	0	10
Gly-3	69	TCTA	74	11	4	10
Gly-3	70		74	3015	22624	27278
Gly-3	70	A	74	3	218	219
Gly-3	70	C	74	123	77	101
Gly-3	70	CA	74	342	137	700
Gly-3	70	CAC	74	16	482	0
Gly-3	70	CT	74	10	33	23
Gly-3	70	CTC	74	23	9	1
Gly-3	70	CTCC	74	564	29	39
Gly-3	70	CTCCA	74	241	1261	1507
Gly-3	70	CTCCAC	74	1	171	0
Gly-3	70	G	74	4	180	218
Gly-3	70	GG	74	12	23	18
Gly-3	70	GGG	74	4	16	18
Gly-3	70	GGGT	74	11	30	24
Gly-3	70	GGGTC	74	9	13	11
Gly-3	70	GGGTCG	74	11	16	16
Gly-3	71		74	3550	45913	37983
Gly-3	71	A	74	56	33	87
Gly-3	71	ATA	74	12	17	28
Gly-3	71	G	74	201	469	472
Gly-3	71	GG	74	30	91	104
Gly-3	71	GGA	74	8	14	11
Gly-3	71	GGG	74	18	57	44
Gly-3	71	GGGT	74	48	109	89
Gly-3	71	GGGTC	74	36	77	62
Gly-3	71	GTA	74	6	12	6
Gly-3	71	TAA	74	5	11	10
Gly-3	71	TTA	74	139	194	190
Gly-3	72		74	15706	9163	6921
Gly-3	72	A	74	2828	4483	4009
Gly-3	72	AC	74	8	544	5
Gly-3	72	AG	74	10	27	46
Gly-3	72	AGGG	74	4	12	10
Gly-3	72	AT	74	13	7	16
Gly-3	72	G	74	324	118	118
Gly-3	72	GG	74	5	4	16
Gly-3	72	GT	74	10	4	6
Gly-3	72	T	74	293	14	25
Gly-3	72	TG	74	9	5	11
Gly-3	72	TT	74	152	193	235
Gly-3	73		74	376582	60360	55552
Gly-3	73	C	74	1565	983	565
Gly-3	73	CC	74	16	5	0
Gly-3	73	CG	74	7	16	21
Gly-3	73	G	74	4545	10399	10354
Gly-3	73	GC	74	0	38	0
Gly-3	73	GG	74	9	6	13
Gly-3	73	GTATCT	74	29	2	1
Gly-3	73	T	74	1775	2060	2567
Gly-3	73	TC	74	0	12	0
Gly-3	74		74	3008962	5556581	4834459
Gly-3	74	A	74	49	136	98
Gly-3	74	AC	74	0	19	0
Gly-3	74	ACCA	74	8	6	10
Gly-3	74	C	74	2443	773629	2134
Gly-3	74	CC	74	49	4366	22
Gly-3	74	CCA	74	11	40	69
Gly-3	74	CCC	74	4	15	2
Gly-3	74	CG	74	1	296	1
Gly-3	74	CGTATCT	74	0	32	0
Gly-3	74	G	74	7088	19538	17670
Gly-3	74	GC	74	7	60	0
Gly-3	74	GG	74	2239	4683	4171
Gly-3	74	GGA	74	65	86	62
Gly-3	74	GGC	74	3	22	5
Gly-3	74	GGG	74	31	64	80
Gly-3	74	GGGA	74	130	200	170
Gly-3	74	GGGAGA	74	4	6	10
Gly-3	74	GGGT	74	30	60	47
Gly-3	74	GGGTC	74	33	38	30
Gly-3	74	GGGTCGA	74	6	10	10
Gly-3	74	GGGTCGGA	74	10	18	10
Gly-3	74	GT	74	7	18	6
Gly-3	74	GTATCT	74	321	378	269
Gly-3	74	GTATCTA	74	46	31	23
Gly-3	74	GTATCTAC	74	9	11	9
Gly-3	74	GTATCTAG	74	1	11	7
Gly-3	74	GTATCTAT	74	17	13	8
Gly-3	74	GTATCTC	74	52	76	59
Gly-3	74	GTATCTCA	74	7	11	11
Gly-3	74	GTATCTCC	74	32	40	25
Gly-3	74	GTATCTCG	74	20	18	13
Gly-3	74	GTATCTCGT	74	8	11	2
Gly-3	74	GTATCTCT	74	20	34	29
Gly-3	74	GTATCTCTT	74	10	7	4
Gly-3	74	GTATCTG	74	51	54	48
Gly-3	74	GTATCTGC	74	20	19	15
Gly-3	74	GTATCTGG	74	25	21	21
Gly-3	74	GTATCTGT	74	43	47	31
Gly-3	74	GTATCTGTT	74	11	7	9
Gly-3	74	GTATCTT	74	77	106	77
Gly-3	74	GTATCTTA	74	19	20	9
Gly-3	74	GTATCTTC	74	34	46	36
Gly-3	74	GTATCTTCT	74	7	10	6
Gly-3	74	GTATCTTG	74	44	42	36
Gly-3	74	GTATCTTGG	74	8	13	6
Gly-3	74	GTATCTTT	74	33	43	31
Gly-3	74	GTATCTTTG	74	7	10	6
Gly-3	74	GTATCTTTT	74	7	10	4
Gly-3	74	T	74	23	166	31
Gly-3	74	TCCA	74	0	7	16

## Sheet: Msm.totalRNA.with MenT4
3′-OH RNA-seq data of M.smegmatis total RNA incubated with or without toxin MenT4, Dulicates were performed.
name	end	unmapped	len	AAGT(-MenT4)	ACAC(+MenT4)	GTAT(+MenT4)	TACA(-MenT4)
Ala-1	25	ATCACACTG	76	5	12	6	4
Ala-1	26		76	126	63	50	104		Control no toxin
Ala-1	27		76	95	52	41	86		Control no toxin
Ala-1	28		76	76	50	51	82		+ MenT4
Ala-1	29		76	108	109	75	90		+ MenT4
Ala-1	30		76	137	121	122	110
Ala-1	31		76	117	82	62	86
Ala-1	32		76	74	62	67	73
Ala-1	33		76	136	112	109	108
Ala-1	34		76	89	131	86	113
Ala-1	35		76	182	162	99	173
Ala-1	36		76	176	185	130	148
Ala-1	37		76	160	158	94	177
Ala-1	38		76	96	63	70	104
Ala-1	39		76	195	174	144	187
Ala-1	40		76	156	154	116	157
Ala-1	41		76	282	238	192	217
Ala-1	42		76	113	102	74	113
Ala-1	42	GTCAGGGGTTCGAATCCCCTTAGCTCCACCA	76	19	12	13	11
Ala-1	42	GTCAGGGGTTCGTTTCCCCTTAGCTCCACCA	76	12	4	10	28
Ala-1	43		76	227	228	214	165
Ala-1	43	CAGGGGTTCGTTTCCCCTTAGCTCCACCA	76	7	2	2	10
Ala-1	44		76	163	127	124	138
Ala-1	45		76	98	80	58	86
Ala-1	45	ACAGGGGTTCGATTCCCCTTAGCTCCACCA	76	5	12	5	2
Ala-1	45	CCAGGGGTTCGAATCCCCTTAGCTCCACCA	76	9	10	6	6
Ala-1	45	CCAGGGGTTCGATTCCCCTTAGCTCCACCA	76	91	139	153	53
Ala-1	45	TCAGGGGTTCGTTTCCCCTTAGCTCCACCA	76	42	2	23	64
Ala-1	46		76	161	175	136	161
Ala-1	46	CAGGGGTTCGAATCCCCTTAGCTCCACCA	76	54	87	58	45
Ala-1	46	CAGGGGTTCGATTCCCCTTAGCTCCACCA	76	198	198	321	137
Ala-1	46	CAGGGGTTCGATTCCCCTTAGCTCCACCAG	76	0	8	14	0
Ala-1	46	GGGGTTCGAATCCCCTTAGCTCCACCA	76	14	28	26	18
Ala-1	46	GGGGTTCGATTCCCCTTAGCTCCACCA	76	21	22	18	8
Ala-1	46	GGGTTCGAATCCCCTTAGCTCCACCA	76	25	24	14	12
Ala-1	46	GGGTTCGATTCCCCTTAGCTCCACCA	76	7	7	10	11
Ala-1	47		76	101	108	98	79
Ala-1	47	AGGGGTTCGTTTCCCCTTAGCTCCACCA	76	9	0	7	14
Ala-1	48		76	179	220	184	183
Ala-1	49		76	177	192	149	155
Ala-1	49	ACGGTTCGATTCCGCTTAGCTCCACCA	76	7	5	12	2
Ala-1	49	ACGGTTCGTTTCCCTTTAGCTCCACCA	76	2	0	4	13
Ala-1	49	ACGGTTCGTTTCCGTTAGGGGGCTCCA	76	13	0	2	5
Ala-1	49	CAGGTTCGATTCCTCTTAGCTCCACCA	76	15	13	16	7
Ala-1	50		76	115	111	99	117
Ala-1	50	TTTCGATTCCCCTTAGCTCCACCA	76	8	6	11	4
Ala-1	51		76	120	152	116	138
Ala-1	51	TTCGAATCCCCTTAGCTCCACCA	76	14	21	21	8
Ala-1	51	TTCGATTCCCCTTAGCTCCACCA	76	39	37	58	31
Ala-1	51	TTCGTTTCCCCTTAGCTCCACCA	76	5	2	1	17
Ala-1	52		76	107	78	51	93
Ala-1	53		76	82	65	46	81
Ala-1	53	GATTCCCCTTAGCTCCACCA	76	15	13	23	18
Ala-1	54		76	117	108	86	93
Ala-1	54	ATCCCCTTAGCTCCACCA	76	17	11	24	33
Ala-1	54	CGAATCCCCTTAGCTCCACCA	76	21	35	29	28
Ala-1	54	CGATTCCCCTTAGCTCCACCA	76	43	36	98	52
Ala-1	54	CTTTCCCCTTAGCTCCACCA	76	10	0	7	15
Ala-1	54	GATTCCCCTTAGCTCCACCA	76	8	4	11	7
Ala-1	55		76	40	43	27	36
Ala-1	55	ATTCCCCTTAGCTCCACCA	76	3	2	14	7
Ala-1	55	GAATCCCCTTAGCTCCACCA	76	113	124	93	80
Ala-1	55	GATTCCCCTTAGCCCCACCA	76	13	11	7	2
Ala-1	55	GATTCCCCTTAGCTCCACCA	76	346	485	611	283
Ala-1	55	GATTCCCCTTAGCTCCACCAG	76	0	17	19	0
Ala-1	55	GATTCCCCTTAGCTTCACCA	76	5	9	14	8
Ala-1	55	GTTTCCCCTTAGCTCCACCA	76	6	2	0	11
Ala-1	55	TCCCCATAGCTCCACCA	76	8	1	1	12
Ala-1	55	TCCCCTTAGCTCCACCA	76	5300	935	2844	7169
Ala-1	55	TCCCCTTAGCTCCACCAG	76	7	36	87	6
Ala-1	55	TCCCCTTAGTTCCACCA	76	12	3	5	10
Ala-1	55	TCCCCTTATCTCCACCA	76	7	1	7	19
Ala-1	55	TCCTCTTAGCTCCACCA	76	18	3	6	23
Ala-1	55	TCTCCTTAGCTCCACCA	76	11	1	4	11
Ala-1	55	TTCCCCTTAGCTCCACCA	76	12	0	3	15
Ala-1	55	TTTCCCCTTAGCTCCACCA	76	26	6	14	53
Ala-1	56		76	105	93	71	74
Ala-1	56	ATCCCCTTAGCTCCACCA	76	40	20	34	48
Ala-1	56	ATTCCCCTTAGCTCCACCA	76	10	10	19	17
Ala-1	56	CCCCTTAGCTCCACCA	76	21	5	32	35
Ala-1	56	CCCTTAGCTCCACCA	76	37	22	52	70
Ala-1	56	CTTCCCCTTAGCTCCACCA	76	14	3	9	16
Ala-1	56	TCCCCTTAGCTCCACCA	76	25	23	46	38
Ala-1	56	TCCTTAGCTCCACCA	76	12	2	10	15
Ala-1	56	TTACCCCTTAGCTCCACCA	76	4	1	2	14
Ala-1	56	TTCCCCTTAGCTCCACCA	76	704	173	317	822
Ala-1	56	TTCCCCTTAGCTCCACCAG	76	0	6	11	4
Ala-1	56	TTTCCCCATAGCTCCACCA	76	20	3	8	23
Ala-1	56	TTTCCCCTAAGCTCCACCA	76	6	2	6	19
Ala-1	56	TTTCCCCTTACCTCCACCA	76	7	0	4	11
Ala-1	56	TTTCCCCTTAGCACCACCA	76	6	1	5	14
Ala-1	56	TTTCCCCTTAGCTCCACC	76	13	1	11	18
Ala-1	56	TTTCCCCTTAGCTCCACCA	76	10918	1556	5280	18184
Ala-1	56	TTTCCCCTTAGCTCCACCAG	76	9	39	148	26
Ala-1	56	TTTCCCCTTAGCTCCACCT	76	4	0	4	12
Ala-1	56	TTTCCCCTTAGCTCCACTA	76	3	1	5	23
Ala-1	56	TTTCCCCTTAGCTCCATCA	76	7	1	8	11
Ala-1	56	TTTCCCCTTAGCTCTACCA	76	4	0	5	10
Ala-1	56	TTTCCCCTTAGTTCCACCA	76	6	3	5	14
Ala-1	56	TTTCCCCTTATCTCCACCA	76	12	1	8	18
Ala-1	56	TTTCCCTTTAGCTCCACCA	76	13	2	6	19
Ala-1	56	TTTCCTCTTAGCTCCACCA	76	27	4	6	34
Ala-1	56	TTTTCCCTTAGCTCCACCA	76	5	0	2	13
Ala-1	57		76	113	101	79	109
Ala-1	57	G	76	20	7	16	23
Ala-1	57	GATCCCCTTAGCCCACCA	76	11	4	10	20
Ala-1	57	GATCCCCTTAGCCCCACCA	76	20	9	17	23
Ala-1	57	GATCCCCTTAGCTCACCA	76	4	1	6	14
Ala-1	57	GATCCCCTTAGCTCTACCA	76	7	1	10	11
Ala-1	57	GATCCCCTTAGCTTCACCA	76	20	7	32	19
Ala-1	57	GATCCCCTTAGTTCCACCA	76	13	2	10	14
Ala-1	57	GATCCCCTTATCTCCACCA	76	3	4	12	16
Ala-1	57	T	76	15	9	6	12
Ala-1	57	TATCCCCTTAGCCACCA	76	17	5	11	14
Ala-1	57	TATCCCCTTAGCCCACCA	76	29	7	32	31
Ala-1	57	TATCCCCTTAGCCCCACCA	76	51	27	57	71
Ala-1	57	TATCCCCTTAGCTCACCA	76	25	10	24	21
Ala-1	57	TATCCCCTTAGCTCTACCA	76	22	11	20	24
Ala-1	57	TATCCCCTTAGCTTCACCA	76	40	14	60	55
Ala-1	57	TATCCCCTTAGTTCCACCA	76	23	6	42	35
Ala-1	57	TATCCCCTTATCTCCACCA	76	22	8	34	39
Ala-1	57	TATCCCTTTAGCTCCACCA	76	6	2	16	15
Ala-1	57	TCCCCTTAGCTCCACCA	76	19	25	18	18
Ala-1	58		76	88	129	99	56
Ala-1	58	A	76	6	11	7	5
Ala-1	58	AACCCCTTAGCTCCACCA	76	7	15	12	5
Ala-1	58	AACCCTGACGGCGCACCA	76	28	61	41	19
Ala-1	58	ACCCCCTTAGCTCCACCA	76	99	172	105	103
Ala-1	58	ACCCCTTAGCTCCACCA	76	12	16	17	4
Ala-1	58	CCCCCTTAGCTCCACCA	76	20	19	36	22
Ala-1	59		76	32	55	33	25
Ala-1	60		76	33	38	27	29
Ala-1	60	TTCCTTAGCTCCACCA	76	6	6	11	5
Ala-1	61		76	25	15	12	16
Ala-1	61	TTCTTAGCTCCACCA	76	20	15	21	13
Ala-1	62		76	25	44	46	22
Ala-1	62	GTTAGGGGGCTCCA	76	25	40	16	13
Ala-1	62	TTAGCTCCACCA	76	145	158	202	105
Ala-1	62	TTTAGCTCCACCA	76	12	6	8	3
Ala-1	62	TTTTAGCTCCACCA	76	12	8	5	8
Ala-1	63		76	29	38	37	22
Ala-1	63	GGCGAACGCACCA	76	4	10	5	1
Ala-1	63	TAGCTCCACCA	76	5	16	14	6
Ala-1	64		76	23	46	25	27
Ala-1	64	CAGGCGGCTCCA	76	13	37	19	6
Ala-1	65		76	29	33	24	29
Ala-1	65	AGCCCCACCA	76	5	7	21	4
Ala-1	65	AGCTCCACCA	76	615	895	853	403
Ala-1	65	AGCTCCACCAG	76	1	32	23	2
Ala-1	65	AGCTTCACCA	76	12	19	7	9
Ala-1	65	AGGCTCCACCA	76	4	4	4	10
Ala-1	66		76	30	34	34	29
Ala-1	66	GCTCCACCA	76	72	78	120	50
Ala-1	66	TAGCTCCACCA	76	13	13	13	7
Ala-1	67		76	39	53	73	41
Ala-1	67	CTCCACCA	76	238	305	350	173
Ala-1	67	TTTCCACCA	76	30	34	26	20
Ala-1	68		76	11	16	18	5
Ala-1	68	TCCACCA	76	322	456	462	190
Ala-1	68	TCCACCAG	76	0	17	11	0
Ala-1	68	TCCCACCA	76	136	209	147	69
Ala-1	69		76	25	81	75	28
Ala-1	69	CACCA	76	89	116	117	59
Ala-1	69	CTCACCA	76	10	21	26	7
Ala-1	70		76	7	10	44	11
Ala-1	70	TTACCA	76	6	12	8	5
Ala-1	71		76	149	244	197	119
Ala-1	71	ACCA	76	126	192	249	106
Ala-1	71	ACCAG	76	0	4	10	0
Ala-1	72		76	306	365	359	196
Ala-1	73		76	84	106	115	50
Ala-1	73	TTA	76	19	18	11	17
Ala-1	74		76	679	819	702	398
Ala-1	74	A	76	43	30	52	35
Ala-1	74	G	76	0	15	16	1
Ala-1	74	TT	76	14	7	12	10
Ala-1	75		76	1307	1292	1386	1077
Ala-1	75	C	76	30	9	25	21
Ala-1	75	G	76	47	113	113	43
Ala-1	75	T	76	187	164	204	245
Ala-1	76		76	402908	436581	424515	333376
Ala-1	76	A	76	95	103	82	30
Ala-1	76	AC	76	8	10	7	4
Ala-1	76	ACCA	76	108	99	69	43
Ala-1	76	C	76	18	19	8	9
Ala-1	76	CCA	76	128	108	94	44
Ala-1	76	G	76	620	13742	11407	444
Ala-1	76	GCCA	76	70	50	28	12
Ala-1	76	GG	76	12	777	634	6
Ala-1	76	GGG	76	0	47	37	0
Ala-1	76	T	76	12	20	27	7
Ala-2	26		76	399	218	252	433
Ala-2	27		76	244	118	82	230
Ala-2	28		76	378	255	230	332
Ala-2	29		76	292	217	200	306
Ala-2	30		76	259	223	207	231
Ala-2	31		76	315	228	217	327
Ala-2	32		76	215	137	113	225
Ala-2	33		76	539	333	308	424
Ala-2	34		76	323	212	182	279
Ala-2	35		76	425	227	171	306
Ala-2	35	G	76	1	11	8	0
Ala-2	36		76	272	162	145	246
Ala-2	37		76	412	263	214	403
Ala-2	38		76	246	177	130	249
Ala-2	39		76	165	122	90	173
Ala-2	40		76	181	166	146	197
Ala-2	41		76	304	609	475	340
Ala-2	42		76	396	349	190	306
Ala-2	43		76	145	56	41	140
Ala-2	44		76	171	51	62	175
Ala-2	44	TCAGGGGTTCGAATCCCCTTAGCTCCACCA	76	15	13	32	20
Ala-2	44	TCAGGGGTTCGAGTCCCCTTAGCTCCACCA	76	7	11	13	14
Ala-2	45		76	221	171	107	182
Ala-2	45	CCAGGGGTTCGAATCCCCTTAGCTCCACCA	76	45	53	59	34
Ala-2	45	CCAGGGGTTCGAGTCCCCTTAGCTCCACCA	76	5	7	13	8
Ala-2	45	TCAGGGGTTCGAATCCCCTTAGCCCCACCA	76	5	1	10	2
Ala-2	45	TCAGGGGTTCGAATCCCCTTAGTTCCACCA	76	7	5	10	3
Ala-2	45	TCAGGGGTTCGAGTCCCCTTAGCTCCACCA	76	81	119	74	88
Ala-2	45	TCAGGGTTTCGAATCCCCTTAGCTCCACCA	76	5	5	10	2
Ala-2	46		76	251	231	169	217
Ala-2	46	ATCAGGGGTTCGAATCCCCTTAGCTCCACCA	76	12	7	13	7
Ala-2	46	CAGGGGTTCGAATCCCCTTAGCTCCACCA	76	69	57	98	34
Ala-2	46	CAGGGGTTCGAGTCCCCTTAGCTCCACCA	76	30	37	31	40
Ala-2	46	GGGGGTTCGAGTCCCCTTAGCTCCACCA	76	10	4	12	11
Ala-2	46	GGGGTTCGAGTCCCCTTAGCTCCACCA	76	4	11	6	0
Ala-2	47		76	164	142	119	143
Ala-2	47	AGGGGTTCGAGTCCCCTTAGCTCCACCA	76	6	15	8	12
Ala-2	47	TCAAGTCCCCCTTCGCCCACCA	76	11	22	15	14
Ala-2	48		76	320	282	259	223
Ala-2	48	GTGGGTTCGAATCCCGCCACCCCGACCA	76	10	10	3	5
Ala-2	49		76	237	212	185	212
Ala-2	49	ACGGTTCGAATCCCTTTAGCTCCACCA	76	12	8	7	13
Ala-2	50		76	183	120	100	171
Ala-2	50	TTTCGAATCCCCTTAGCTCCACCA	76	5	6	15	3
Ala-2	51		76	215	147	108	171
Ala-2	51	TTCGAATCCCCTTAGCTCCACCA	76	41	60	75	50
Ala-2	51	TTCGAGTCCCCTTAGCTCCACCA	76	20	16	18	20
Ala-2	52		76	135	98	67	152
Ala-2	53		76	99	98	57	110
Ala-2	53	GAATCCCCTTAGCTCCACCA	76	17	16	28	15
Ala-2	54		76	171	113	93	114
Ala-2	54	ATCCCCTTAGCTCCACCA	76	103	22	47	132
Ala-2	54	CGAATCCCCTTAGCTCCACCA	76	46	37	82	52
Ala-2	54	CGAGTCCCCTTAGCTCCACCA	76	29	40	48	40
Ala-2	54	GAATCCCCTTAGCTCCACCA	76	21	17	18	8
Ala-2	55		76	59	45	31	67
Ala-2	55	GAATCCCCTTAGCCCCACCA	76	7	23	23	6
Ala-2	55	GAATCCCCTTAGCTCCACCA	76	526	676	792	408
Ala-2	55	GAATCCCCTTAGCTCCACCAG	76	0	16	22	1
Ala-2	55	GAATCCCCTTAGCTTCACCA	76	14	18	15	14
Ala-2	55	GAATCCCCTTAGTTCCACCA	76	6	10	5	2
Ala-2	55	GAATCCCCTTATCTCCACCA	76	5	8	11	4
Ala-2	55	GAGTCCCCTTAGCTCCACCA	76	79	81	71	74
Ala-2	55	TCCCCTTAGCTCCACCA	76	24	5	18	43
Ala-2	56		76	133	120	89	129
Ala-2	56	ATCCCCTTAGCTCCACCA	76	113	20	37	101
Ala-2	56	CCCTTAGCTCCACCA	76	4	11	10	4
Ala-2	56	TCCCCTTAGCTCCACCA	76	11	3	9	21
Ala-2	56	TTTCCCCTTAGCTCCACCA	76	76	6	38	115
Ala-2	57		76	168	124	84	156
Ala-2	57	CCCCCTTAGCTCCACCA	76	9	1	14	13
Ala-2	57	G	76	27	7	8	28
Ala-2	57	GGTCCCCTTAGCCCCACCA	76	15	4	14	20
Ala-2	57	GGTCCCCTTAGCTCTACCA	76	7	0	13	13
Ala-2	57	GGTCCCCTTAGCTTCACCA	76	26	7	20	29
Ala-2	57	GGTCCCCTTAGTTCCACCA	76	9	1	12	10
Ala-2	57	GGTCCCCTTATCTCCACCA	76	7	0	4	11
Ala-2	57	GTCCCCTTAGCTCCACCA	76	24	19	19	16
Ala-2	57	T	76	8	4	0	16
Ala-2	57	TCCCCTTAGCTCCACCA	76	83	27	92	103
Ala-2	57	TGTCCCCTTAGCCCCACCA	76	16	1	12	12
Ala-2	57	TGTCCCCTTAGCTCTACCA	76	7	3	6	13
Ala-2	57	TGTCCCCTTAGCTTCACCA	76	32	8	13	26
Ala-2	57	TGTCCCCTTAGTTCCACCA	76	13	4	8	15
Ala-2	57	TGTCCCCTTATCTCCACCA	76	8	1	12	7
Ala-2	57	TTCCCTTAGCTCCACCA	76	3	0	11	10
Ala-2	58		76	90	126	111	81
Ala-2	58	CCCCCTTAGCTCCACCA	76	8	4	14	8
Ala-2	58	GCCCCCTTAGCTCCACCA	76	100	145	125	110
Ala-2	58	GCCCCCTTAGCTTCACCA	76	2	11	5	4
Ala-2	58	GCCCCTTAGCTCCACCA	76	18	15	20	11
Ala-2	58	TCCCCCTTAGCTCCACCA	76	4	11	6	5
Ala-2	58	TCCCCTTAGCTCCACCA	76	283	175	266	272
Ala-2	58	TCCCCTTAGCTTCACCA	76	8	10	6	4
Ala-2	59		76	44	54	44	34
Ala-2	60		76	38	35	26	25
Ala-2	60	TTCCTTAGCTCCACCA	76	9	13	12	15
Ala-2	61		76	40	50	39	35
Ala-2	61	TTCTTAGCTCCACCA	76	18	21	13	15
Ala-2	62		76	37	38	36	31
Ala-2	62	TGCACCTGCCACCA	76	6	21	6	6
Ala-2	62	TGCCGGGGGCACCA	76	49	54	72	44
Ala-2	62	TGCTGGGGGCACCA	76	4	2	4	10
Ala-2	62	TGTCCCCGCTACCA	76	10	29	14	1
Ala-2	62	TTAGCTCCACCA	76	156	164	218	112
Ala-2	63		76	32	54	40	30
Ala-2	63	ACCGAGGGCACCA	76	23	22	14	13
Ala-2	63	GCCACCCCGACCA	76	33	47	39	25
Ala-2	63	TGACGGCGCACCA	76	8	10	5	7
Ala-2	64		76	47	71	54	30
Ala-2	65		76	48	75	50	39
Ala-2	65	AGCTCCACCA	76	416	499	567	267
Ala-2	65	AGCTCCACCAG	76	0	15	13	1
Ala-2	65	AGCTCTACCA	76	3	12	10	1
Ala-2	65	AGCTTCACCA	76	12	13	16	2
Ala-2	66		76	28	39	26	36
Ala-2	66	GCTCCACCA	76	48	59	64	30
Ala-2	67		76	48	80	68	43
Ala-2	67	CTCCACCA	76	145	164	205	106
Ala-2	67	TTTCCACCA	76	25	34	21	22
Ala-2	68		76	25	51	53	20
Ala-2	68	TCCACCA	76	287	395	352	200
Ala-2	68	TCCCACCA	76	222	288	209	93
Ala-2	69		76	36	122	113	38
Ala-2	69	CACCA	76	163	208	166	117
Ala-2	69	CTCACCA	76	22	41	27	14
Ala-2	70		76	9	124	171	16
Ala-2	70	TACCA	76	18	23	12	5
Ala-2	70	TTACCA	76	12	14	9	7
Ala-2	71		76	151	426	319	107
Ala-2	71	ACCA	76	250	310	376	171
Ala-2	72		76	332	530	458	188
Ala-2	73		76	154	402	401	99
Ala-2	73	TTA	76	12	12	14	9
Ala-2	74		76	897	1275	1073	484
Ala-2	74	A	76	49	34	68	50
Ala-2	74	G	76	1	18	14	3
Ala-2	74	TCCTCAGAT	76	21	14	8	25
Ala-2	75		76	1624	1682	1783	1354
Ala-2	75	C	76	40	28	42	35
Ala-2	75	G	76	64	121	117	57
Ala-2	75	T	76	276	273	319	357
Ala-2	76		76	552178	563451	535830	491639
Ala-2	76	A	76	140	166	124	54
Ala-2	76	AC	76	27	11	17	2
Ala-2	76	ACCA	76	137	114	86	43
Ala-2	76	ATCCGCTCCA	76	7	8	10	0
Ala-2	76	C	76	16	22	18	17
Ala-2	76	CC	76	11	5	7	3
Ala-2	76	CCA	76	188	137	109	59
Ala-2	76	G	76	720	14312	11482	614
Ala-2	76	GCCA	76	71	71	40	28
Ala-2	76	GG	76	24	711	570	7
Ala-2	76	GGG	76	3	52	34	2
Ala-2	76	GTATCT	76	6	8	11	3
Ala-2	76	T	76	15	32	40	7
Ala-3	31		76	14	20	17	6
Ala-3	35		76	4	8	5	14
Ala-3	37		76	6	7	7	10
Ala-3	39		76	19	12	13	7
Ala-3	40		76	21	35	18	10
Ala-3	41		76	25	20	12	26
Ala-3	42		76	20	22	12	19
Ala-3	44		76	15	5	8	8
Ala-3	45		76	9	3	11	3
Ala-3	48		76	10	9	12	4
Ala-3	49		76	7	7	10	10
Ala-3	49	ACAGTTCGAATCTGCTAGGCTCCACCA	76	4	8	12	1
Ala-3	50		76	11	11	5	4
Ala-3	50	TTCGAATCTCCTAGGCTCCACCA	76	2	6	20	9
Ala-3	51		76	13	12	11	12
Ala-3	51	GTTCGAATCTCCTAGGCTCCACCA	76	7	7	12	8
Ala-3	52		76	10	15	9	11
Ala-3	54		76	16	8	17	5
Ala-3	54	CGAATCTCCTAGGCTCCACCA	76	12	9	20	4
Ala-3	55	GAATCTCCTAGGCTCCACCA	76	46	70	75	44
Ala-3	56		76	12	21	22	15
Ala-3	56	ATCTCCTAGGCTCCACCA	76	5	1	4	11
Ala-3	57		76	12	8	16	12
Ala-3	58		76	7	18	11	6
Ala-3	58	TCTCCTAGGCTCCACCA	76	14	14	26	17
Ala-3	59		76	7	10	7	4
Ala-3	61	CTAGGCTCCACCA	76	24	41	47	21
Ala-3	63	TAGGCTCCACCA	76	65	85	124	71
Ala-3	64	AGGCTCCACCA	76	121	177	199	85
Ala-3	66		76	5	3	12	3
Ala-3	67		76	3	13	10	4
Ala-3	67	CTCCACCA	76	185	250	279	142
Ala-3	67	TTCCACCA	76	7	7	15	5
Ala-3	68		76	5	6	10	0
Ala-3	68	TCCACCA	76	53	82	99	32
Ala-3	68	TCCCACCA	76	16	23	28	4
Ala-3	69		76	6	5	15	2
Ala-3	69	CACCA	76	20	40	34	16
Ala-3	70		76	0	10	14	3
Ala-3	71		76	20	29	35	16
Ala-3	71	ACCA	76	26	54	67	21
Ala-3	72		76	9	16	41	10
Ala-3	73		76	12	28	20	5
Ala-3	74		76	39	65	70	27
Ala-3	74	A	76	17	15	17	8
Ala-3	75		76	138	144	165	116
Ala-3	75	G	76	4	15	15	3
Ala-3	75	T	76	28	31	40	27
Ala-3	76		76	42948	54786	58338	35825
Ala-3	76	A	76	11	15	6	2
Ala-3	76	ACCA	76	4	5	11	3
Ala-3	76	CCA	76	8	12	10	6
Ala-3	76	G	76	61	1336	1332	46
Ala-3	76	GG	76	0	65	65	1
Arg-1	76		76	32	109	54	24
Arg-2	24	G	76	3	22	10	0
Arg-2	25		76	339	263	245	319
Arg-2	25	A	76	5	2	6	10
Arg-2	25	ACGGCTCTC	76	9	10	6	7
Arg-2	26		76	353	158	190	355
Arg-2	27		76	222	78	76	213
Arg-2	28		76	179	78	73	162
Arg-2	29		76	354	146	163	308
Arg-2	30		76	285	92	93	246
Arg-2	31		76	280	110	114	249
Arg-2	32		76	219	121	117	200
Arg-2	33		76	550	298	410	485
Arg-2	34		76	341	244	179	252
Arg-2	35		76	564	356	349	556
Arg-2	36		76	508	323	287	506
Arg-2	37		76	190	104	104	195
Arg-2	38		76	271	168	173	236
Arg-2	39		76	185	93	115	146
Arg-2	40		76	278	172	204	328
Arg-2	41		76	372	239	318	509
Arg-2	42		76	527	266	248	529
Arg-2	42	GCCGCAGGTTCGAATCCTGCCGGGGGCACCA	76	6	3	12	7
Arg-2	43		76	346	153	336	576
Arg-2	44		76	324	143	193	395
Arg-2	45		76	279	127	174	351
Arg-2	46		76	236	133	190	367
Arg-2	47		76	236	153	178	196
Arg-2	47	GCAGGTTCGAATCCTGCCGGGGGCACCA	76	92	77	93	98
Arg-2	48		76	315	187	228	322
Arg-2	48	AGGTTCGAATCCTGCCGGGGGCACCA	76	162	116	147	155
Arg-2	48	AGGTTCGAATCCTGCTGGGGGCACCA	76	6	7	10	9
Arg-2	48	CAGGTTCGAATCCTGCCGGGGGCACCA	76	165	153	176	166
Arg-2	48	CAGGTTCGAATCCTGCTGGGGGCACCA	76	6	2	8	10
Arg-2	49		76	190	131	191	242
Arg-2	49	AGGTTCGAATCCTGCCGGGGGCACCA	76	38	22	33	32
Arg-2	49	GGTTCGAATCCTGCCGGGGGCACCA	76	33	27	45	38
Arg-2	50		76	142	71	83	129
Arg-2	50	GTTCGAATCCTGCCGGGGGCACCA	76	14	7	20	22
Arg-2	50	TCGAATCCTGCCGGGGGCACCA	76	17	10	19	12
Arg-2	50	TTCGAATCCTGCCGGGGGCACCA	76	22	17	39	21
Arg-2	51		76	239	169	202	251
Arg-2	52		76	90	50	75	73
Arg-2	53		76	54	35	55	59
Arg-2	53	GAATCCTGCCGGGGGCACCA	76	11	9	8	14
Arg-2	54		76	107	70	68	81
Arg-2	54	AAATCCTGCCGGGGGCACCA	76	21	18	30	18
Arg-2	54	CGAATCCTGCCGGGGGCACCA	76	265	171	261	224
Arg-2	54	CGAATCCTGCCGTGGGCACCA	76	8	2	6	11
Arg-2	54	CGAATCCTGCTGGGGGCACCA	76	7	10	10	8
Arg-2	54	GAATCCTGCCGGGGGCACCA	76	27	29	23	29
Arg-2	55		76	55	32	31	53
Arg-2	55	AATCCTGCCGGGGGCACCA	76	59	31	71	53
Arg-2	55	GAATCCTGCCGGGGCACCA	76	6	10	6	8
Arg-2	55	GAATCCTGCCGGGGGCACCA	76	501	471	519	493
Arg-2	55	GAATCCTGCCGGTGGCACCA	76	11	11	22	14
Arg-2	55	GAATCCTGCCGTGGGCACCA	76	9	16	14	11
Arg-2	55	GAATCCTGCCTGGGGCACCA	76	12	10	20	12
Arg-2	55	GAATCCTGCTGGGGGCACCA	76	13	6	11	9
Arg-2	55	GAATCCTGTCGGGGGCACCA	76	5	7	11	5
Arg-2	55	GAATCCTTCCGGGGGCACCA	76	6	8	12	7
Arg-2	55	GAATTCTGCCGGGGGCACCA	76	6	4	4	12
Arg-2	56		76	87	46	50	89
Arg-2	56	ATCCTGCCGGGGGCACCA	76	8	1	4	10
Arg-2	56	CTGCCGGGGGCACCA	76	10	4	11	11
Arg-2	56	TTGCCGGGGGCACCA	76	8	1	11	6
Arg-2	57		76	118	48	54	88
Arg-2	57	G	76	9	2	6	10
Arg-2	57	TCCTGCCGGGGGCACCA	76	3	12	8	7
Arg-2	58		76	54	50	65	57
Arg-2	58	TCCTGCCGGGGGCACCA	76	68	46	71	75
Arg-2	59		76	38	21	25	33
Arg-2	60		76	27	25	27	35
Arg-2	60	TGCCGGGGGCACCA	76	12	14	9	5
Arg-2	61		76	49	44	46	45
Arg-2	61	GCCGGGGGCACCA	76	7	10	8	11
Arg-2	61	TGCCGGGGGCACCA	76	360	233	299	307
Arg-2	61	TGCCGTGGGCACCA	76	2	15	9	7
Arg-2	62		76	32	14	20	35
Arg-2	62	ATCCGGGGGCACCA	76	9	5	13	8
Arg-2	62	CCCGGGGGCACCA	76	10	8	9	8
Arg-2	62	CCGGGGGCACCA	76	67	52	59	43
Arg-2	62	CCTTAGCTCCACCA	76	19	24	27	24
Arg-2	62	CTTCGGGCGCACCA	76	5	10	6	4
Arg-2	62	GCCGGGGGCACCA	76	344	263	322	293
Arg-2	62	GCCGGTGGCACCA	76	12	7	12	5
Arg-2	62	GCCGTGGGCACCA	76	5	9	6	12
Arg-2	63		76	51	44	41	57
Arg-2	63	CGGGGGCACCA	76	12	7	15	17
Arg-2	64		76	27	30	21	18
Arg-2	64	GGGCACCA	76	20	7	16	12
Arg-2	64	GGGGCACCA	76	82	59	89	66
Arg-2	64	GGGGGCACCA	76	17	8	27	10
Arg-2	64	TTGGGGGCACCA	76	22	26	22	13
Arg-2	65		76	43	40	52	39
Arg-2	65	ACCTGCCACCA	76	13	17	10	6
Arg-2	65	TTGGGGCACCA	76	12	10	16	12
Arg-2	66		76	65	32	55	73
Arg-2	66	TTGGGCACCA	76	20	16	18	18
Arg-2	67		76	45	70	67	31
Arg-2	67	TTGGCACCA	76	29	21	29	27
Arg-2	68		76	30	22	22	17
Arg-2	68	TCACCA	76	11	9	15	9
Arg-2	69		76	25	29	21	19
Arg-2	69	ACCACCA	76	22	16	19	11
Arg-2	69	CACCA	76	183	123	172	173
Arg-2	69	TCACCA	76	21	10	17	18
Arg-2	70		76	10	22	22	16
Arg-2	70	CACCA	76	1766	1536	1813	1753
Arg-2	70	CACCAG	76	2	20	18	1
Arg-2	70	TACCA	76	27	24	22	22
Arg-2	71		76	4	11	12	5
Arg-2	71	AGCCA	76	22	10	12	9
Arg-2	71	GCACCA	76	12	9	5	10
Arg-2	72		76	27	21	25	16
Arg-2	73		76	105	93	116	94
Arg-2	74		76	321	238	286	291
Arg-2	75		76	746	408	534	691
Arg-2	75	C	76	10	6	11	12
Arg-2	75	G	76	10	8	15	19
Arg-2	75	T	76	68	47	61	66
Arg-2	76		76	128917	95809	122224	126306
Arg-2	76	A	76	23	22	30	5
Arg-2	76	ACCA	76	13	7	8	3
Arg-2	76	CCA	76	15	12	13	5
Arg-2	76	G	76	135	1162	1433	103
Arg-2	76	GG	76	1	43	43	0
Arg-3	44	GTCGCAGGTTCGAATCCTGCCGGGGGCACCA	76	6	11	3	10
Arg-3	48	CAGGTTCGAATCCTGCCGGGGGCACCA	76	55	53	61	35
Arg-3	55	GAATCCTGCCGGGGGCACCA	76	40	51	38	28
Arg-3	56	ATCCTGCCGGGGGCACCA	76	15	2	7	27
Arg-3	58	TCCTGCCGGGGGCACCA	76	34	15	14	24
Arg-3	61	TGCCGGGGGCACCA	76	25	16	26	19
Arg-3	62	CCTTAGCTCCACCA	76	12	13	11	5
Arg-3	62	GCCGGGGGCACCA	76	25	20	29	14
Arg-3	64		76	5	10	2	2
Arg-3	69	CACCA	76	13	13	14	11
Arg-3	70	CACCA	76	254	317	278	223
Arg-3	70	TACCA	76	10	6	4	8
Arg-3	73		76	20	13	17	17
Arg-3	74		76	37	25	31	18
Arg-3	75		76	75	77	75	49
Arg-3	75	T	76	16	11	8	18
Arg-3	76		76	25067	23787	22905	22523
Arg-3	76	G	76	24	490	433	24
Arg-3	76	GG	76	0	30	18	0
Asn	29		76	14	16	8	14
Asn	30		76	35	26	32	33
Asn	31		76	29	29	21	21
Asn	32		76	27	46	33	19
Asn	33		76	71	51	36	52
Asn	34		76	54	38	44	52
Asn	35		76	33	23	12	17
Asn	36		76	25	29	31	25
Asn	37		76	12	11	8	20
Asn	38		76	6	8	3	15
Asn	39		76	26	24	20	21
Asn	40		76	23	26	38	31
Asn	41		76	25	49	33	47
Asn	42		76	40	27	16	39
Asn	43		76	23	13	15	26
Asn	44		76	36	20	20	24
Asn	45		76	30	32	27	24
Asn	46		76	35	19	23	17
Asn	47		76	13	5	8	10
Asn	47	GCTGGTTCGAGTCCAGCCGGGGGAGCCA	76	12	8	15	5
Asn	48		76	6	7	24	13
Asn	48	CTGGTTCGAGTCCAGCCGGGGGAGCCA	76	7	11	11	8
Asn	49	GAGGTTCGAGTCCTCCCGGGGGAGCCA	76	58	40	58	58
Asn	50		76	10	10	7	10
Asn	51		76	24	22	10	21
Asn	52		76	27	13	13	16
Asn	53		76	19	17	10	21
Asn	54		76	22	27	21	18
Asn	54	CGAGTCCAGCCGGGGGAGCCA	76	99	109	127	113
Asn	54	GAGTCCAGCCGGGGGAGCCA	76	5	2	11	3
Asn	54	GTCCAGCCGGGGGAGCCA	76	14	1	8	11
Asn	55		76	6	7	10	17
Asn	55	GAGTCCAGCCGGGGGAGCCA	76	141	190	184	124
Asn	55	GAGTCCAGCCGGGGGAGCCAG	76	0	11	4	0
Asn	56		76	24	19	15	33
Asn	56	AGCCGGGGGAGCCA	76	8	3	7	14
Asn	57		76	40	27	32	36
Asn	57	CCCAGCCGGGGGAGCCA	76	4	2	6	11
Asn	57	GTCCAGCCGGGGGAGCCA	76	709	112	327	892
Asn	57	GTCCAGCCGGGGGAGCCAG	76	1	3	11	2
Asn	57	GTCCAGCCTGGGGAGCCA	76	13	5	5	15
Asn	57	TCCAGCCGGGGGAGCCA	76	1078	166	598	1259
Asn	57	TCCAGCCGGGGGAGCCAG	76	1	5	12	0
Asn	57	TCCAGCCGTGGGAGCCA	76	15	0	8	9
Asn	57	TCCAGCCTGGGGAGCCA	76	22	1	13	19
Asn	57	TTCAGCCGGGGGAGCCA	76	23	13	15	35
Asn	58		76	13	19	17	11
Asn	58	ACCCAGCCGGGACCACCA	76	17	15	10	16
Asn	59		76	16	9	16	8
Asn	60		76	17	15	6	15
Asn	61		76	11	15	13	8
Asn	61	AGCCGGGGGAGCCA	76	56	58	69	49
Asn	62		76	13	15	7	18
Asn	62	CCTTAGCTCCACCA	76	9	8	11	7
Asn	62	GCCGGGGGAGCCA	76	30	33	56	24
Asn	62	TCCCGGGGGAGCCA	76	22	18	19	19
Asn	62	TCCTAGGCCCACCA	76	15	25	12	9
Asn	63		76	18	25	24	19
Asn	63	TTCGGGGGAGCCA	76	17	4	15	13
Asn	64	TTGGGGGAGCCA	76	8	3	13	3
Asn	65		76	4	4	5	11
Asn	66		76	9	10	7	12
Asn	67		76	11	13	27	8
Asn	67	TTGGAGCCA	76	11	9	13	7
Asn	68		76	7	18	17	9
Asn	69		76	9	18	21	11
Asn	69	ACCACCA	76	23	10	6	22
Asn	69	TAGCCA	76	5	9	13	3
Asn	70		76	10	4	6	3
Asn	70	AGCCA	76	487	632	703	370
Asn	70	AGCCAG	76	1	16	16	0
Asn	71		76	6	8	14	7
Asn	71	CACCA	76	87	58	77	102
Asn	71	CTCCA	76	9	5	6	12
Asn	71	GCCA	76	9	11	8	9
Asn	71	TACCA	76	34	37	34	27
Asn	72		76	82	49	53	23
Asn	73		76	29	23	41	17
Asn	74		76	1353	763	879	615
Asn	75		76	313	301	413	246
Asn	75	C	76	31	13	21	17
Asn	75	G	76	21	18	28	12
Asn	75	T	76	70	42	69	74
Asn	76		76	157162	100285	117206	130046
Asn	76	A	76	31	20	22	16
Asn	76	ACCA	76	21	9	12	10
Asn	76	CCA	76	44	24	25	10
Asn	76	G	76	187	2711	2768	123
Asn	76	GCCA	76	15	4	5	5
Asn	76	GG	76	5	98	154	1
Asn	76	GGG	76	0	6	11	1
Asp	49	CGGGTTCAAGTCCCGTCAGGGTCGCCA	77	29	33	34	21
Asp	49	CGGGTTCGAGTCCCGTCAGGGTCGCCA	77	7	7	11	4
Asp	55	CAAGTCCCGTCAGGGTCGCCA	77	5	9	11	5
Asp	62	GTCAGGGTCGCCA	77	16	28	16	16
Asp	63	GTCAGGGTCGCCA	77	19	35	48	26
Asp	64	CCCTCGGACACCA	77	8	5	8	12
Asp	64	CCTTCGCCCACCA	77	16	8	14	14
Asp	64	TCAGGGTCGCCA	77	13	7	6	3
Asp	67		77	15	26	19	3
Asp	70	TCGCCA	77	71	91	82	64
Asp	73		77	25	30	32	15
Asp	74		77	3	25	17	0
Asp	75		77	44	36	45	24
Asp	76		77	100	86	94	96
Asp	76	C	77	11	5	5	7
Asp	76	T	77	8	13	5	6
Asp	77		77	23110	20666	19835	20448
Asp	77	G	77	13	401	394	23
Asp	77	GG	77	0	18	17	0
Cys-2	31		74	147	115	102	103
Cys-2	32		74	199	99	96	155
Cys-2	33		74	154	112	111	123
Cys-2	34		74	210	171	128	211
Cys-2	35		74	169	120	118	126
Cys-2	36		74	18	9	9	15
Cys-2	37		74	13	4	12	21
Cys-2	38		74	18	17	4	14
Cys-2	39		74	29	19	16	22
Cys-2	40		74	59	77	54	46
Cys-2	41		74	20	14	23	22
Cys-2	42		74	56	39	43	71
Cys-2	43		74	16	16	11	11
Cys-2	44		74	25	14	21	32
Cys-2	45		74	19	19	17	28
Cys-2	46		74	21	18	22	25
Cys-2	46	CGGGTTCGATTCCCGTCTCCACCTCCA	74	43	39	58	37
Cys-2	47		74	17	15	18	15
Cys-2	48		74	15	15	9	16
Cys-2	49		74	23	13	17	24
Cys-2	50		74	13	11	7	17
Cys-2	51		74	29	24	22	30
Cys-2	52		74	26	23	18	22
Cys-2	52	CGATTCCCGTCTCCACCTCCA	74	4	4	13	4
Cys-2	53		74	21	7	17	25
Cys-2	53	GATTCCCGTCTCCACCTCCA	74	24	24	34	26
Cys-2	53	TCCCGTCTCCACCTCCA	74	7	2	7	17
Cys-2	54		74	12	16	10	10
Cys-2	54	TTTCCCGTCTCCACCTCCA	74	49	6	18	74
Cys-2	55		74	16	21	13	23
Cys-2	56		74	13	22	21	21
Cys-2	57		74	18	10	6	14
Cys-2	58		74	12	13	11	20
Cys-2	59		74	8	7	2	11
Cys-2	59	GTCTCCACCTCCA	74	17	18	21	21
Cys-2	60		74	25	28	17	22
Cys-2	60	GTCTCCACCTCCA	74	57	79	74	70
Cys-2	61		74	21	47	27	23
Cys-2	61	TCTCCACCTCCA	74	8	12	18	10
Cys-2	62		74	20	22	14	16
Cys-2	63		74	74	41	20	73
Cys-2	63	TCCACCTCCA	74	9	15	15	8
Cys-2	64		74	28	10	10	12
Cys-2	64	CACCTCCA	74	11	9	13	8
Cys-2	64	CTCACCTCCA	74	3	6	12	9
Cys-2	65		74	21	10	8	13
Cys-2	66		74	18	11	8	16
Cys-2	66	ACCTCCA	74	203	276	269	151
Cys-2	67		74	52	44	43	72
Cys-2	68		74	23	20	20	36
Cys-2	69		74	15	22	24	33
Cys-2	69	TCCA	74	10	13	14	9
Cys-2	70		74	162	89	110	146
Cys-2	71		74	36	25	38	33
Cys-2	72		74	1750	989	1240	2316
Cys-2	72	A	74	47	37	53	46
Cys-2	72	G	74	2	156	135	4
Cys-2	73		74	723	528	791	775
Cys-2	73	C	74	12	4	11	15
Cys-2	73	G	74	9	38	31	9
Cys-2	73	T	74	36	27	17	43
Cys-2	74		74	81829	52826	54745	81482
Cys-2	74	A	74	258	148	132	310
Cys-2	74	AA	74	260	106	142	267
Cys-2	74	AAG	74	475	251	212	434
Cys-2	74	AAGG	74	2	12	12	2
Cys-2	74	AAGT	74	40	30	33	47
Cys-2	74	AAGTT	74	33	16	22	33
Cys-2	74	AAGTTC	74	17	13	9	17
Cys-2	74	AAGTTCG	74	25	15	16	12
Cys-2	74	AAGTTCGACC	74	8	8	3	11
Cys-2	74	AAGTTCGACCA	74	31	23	15	40
Cys-2	74	AAGTTCGACCAG	74	9	4	3	10
Cys-2	74	ACCA	74	19	6	4	5
Cys-2	74	CCA	74	6	8	4	10
Cys-2	74	G	74	103	1410	1149	81
Cys-2	74	GG	74	5	49	47	2
Gln-1	47	AGGTTCGAGTCCTGGTACCCCAGCCA	75	65	53	69	37
Gln-1	47	TAGGTTCGAGTCCTGGTACCCCAGCCA	75	74	86	93	49
Gln-1	48	AGGTTCGAGTCCTGGTACCCCAGCCA	75	65	53	72	37
Gln-1	49	GTTCGAGTCCTGGTACCCCAGCCA	75	10	13	15	15
Gln-1	53	CGAGTCCTGGTACCCCAGCCA	75	49	46	80	63
Gln-1	54	GAGTCCTGGTACCCCAGCCA	75	99	104	106	81
Gln-1	56	GTCCTGGTACCCCAGCCA	75	9	3	18	26
Gln-1	56	TCCTGGTACCCCAGCCA	75	35	12	60	102
Gln-1	59	GGTACCCCAGCCA	75	12	6	6	7
Gln-1	60	TGGTACCCCAGCCA	75	64	59	92	59
Gln-1	62	ACCCCAGCCA	75	21	28	39	16
Gln-1	62	CCTAGGCCCACCA	75	6	15	16	19
Gln-1	62	TACCCCAGCCA	75	8	14	24	20
Gln-1	63	TACCCCAGCCA	75	151	135	220	159
Gln-1	64	ACCCCAGCCA	75	41	39	45	37
Gln-1	64	CCCCCAGCCA	75	10	9	16	7
Gln-1	66		75	9	6	10	6
Gln-1	66	TTCCAGCCA	75	19	16	31	15
Gln-1	67		75	1	10	6	3
Gln-1	67	TTCAGCCA	75	33	34	35	19
Gln-1	68		75	4	7	10	7
Gln-1	68	AGCCA	75	34	27	28	19
Gln-1	68	TTAGCCA	75	9	16	13	9
Gln-1	69	AGCCA	75	578	651	659	371
Gln-1	69	AGCCAG	75	0	12	8	0
Gln-1	70		75	11	17	18	12
Gln-1	70	CCA	75	10	8	10	8
Gln-1	70	GCCA	75	24	26	36	20
Gln-1	71		75	44	73	76	31
Gln-1	72		75	10	22	39	4
Gln-1	73		75	571	470	443	277
Gln-1	73	A	75	13	9	19	18
Gln-1	74		75	167	164	214	143
Gln-1	74	G	75	6	10	10	6
Gln-1	74	T	75	55	36	41	48
Gln-1	75		75	77852	63319	70573	71050
Gln-1	75	A	75	12	20	12	6
Gln-1	75	ACCA	75	12	7	6	2
Gln-1	75	CCA	75	16	7	12	7
Gln-1	75	G	75	77	1169	1122	56
Gln-1	75	GG	75	2	49	42	2
Gln-2	75		75	16	19	14	15
Glu-1	26		76	9	12	3	10
Glu-1	27		76	4	4	14	9
Glu-1	28		76	3	6	3	10
Glu-1	36		76	20	18	14	17
Glu-1	48	ACGGGTTCGAATCCCGTTGTGGGTACCA	76	2	6	11	4
Glu-1	48	TGGGTTCGAATCCCATCGGGGCTACCA	76	24	13	10	16
Glu-1	48	TGGGTTCGAATCCCATCGGGGGTACCA	76	33	41	49	21
Glu-1	55	GAATCCCATCGGGGGTACCA	76	21	26	22	8
Glu-1	57	TCCCATCGGGGGTACCA	76	10	4	10	25
Glu-1	62	ATCGGGGGTACCA	76	27	42	43	19
Glu-1	69	CTACCA	76	22	21	25	20
Glu-1	69	TACCA	76	12	14	18	3
Glu-1	69	TCTACCA	76	19	35	31	23
Glu-1	70	CCACCA	76	7	10	5	3
Glu-1	70	TACCA	76	115	186	121	69
Glu-1	73		76	25	37	28	9
Glu-1	74		76	5	12	8	6
Glu-1	75		76	26	23	41	29
Glu-1	76		76	5250	7984	6744	4446
Glu-1	76	G	76	3	157	94	5
Glu-2	26		76	390	341	276	287
Glu-2	27		76	440	384	303	313
Glu-2	27	GGTTCGAATCCCGTTGGGGGTACCA	76	19	34	21	20
Glu-2	28		76	285	222	172	250
Glu-2	29		76	433	391	341	416
Glu-2	30		76	324	573	502	297
Glu-2	31		76	269	212	173	234
Glu-2	32		76	399	221	202	379
Glu-2	33		76	408	254	202	353
Glu-2	34		76	308	303	227	309
Glu-2	34	C	76	14	12	14	10
Glu-2	35		76	1030	701	519	1163
Glu-2	36		76	2391	1849	1322	2471
Glu-2	36	G	76	4	21	11	7
Glu-2	37		76	490	443	330	517
Glu-2	37	G	76	3	20	13	2
Glu-2	38		76	298	292	234	309
Glu-2	39		76	226	247	185	267
Glu-2	40		76	262	455	355	279
Glu-2	41		76	198	371	252	225
Glu-2	41	G	76	1	10	9	1
Glu-2	42		76	317	506	418	350
Glu-2	42	T	76	9	6	5	11
Glu-2	43		76	1013	773	559	1129
Glu-2	44		76	82	54	47	94
Glu-2	45		76	297	204	131	247
Glu-2	46		76	575	528	341	436
Glu-2	47		76	104	113	92	140
Glu-2	48		76	311	336	285	297
Glu-2	48	CGGGTTCGAATCCCGTCGGGGGTACCA	76	10	8	13	5
Glu-2	48	CGGGTTCGAATCCCGTTGGCGGTACCA	76	2	10	6	1
Glu-2	48	CGGGTTCGAATCCCGTTGGGGGTA	76	13	25	16	4
Glu-2	48	CGGGTTCGAATCCCGTTGGGGGTACC	76	30	14	29	10
Glu-2	48	CGGGTTCGAATCCCGTTGGGGGTACCA	76	3397	5877	4265	1761
Glu-2	48	CGGGTTCGAATCCCGTTGGGGGTACG	76	4	16	12	7
Glu-2	48	CGGGTTCGAATCCCGTTGGGGTACCA	76	29	37	26	10
Glu-2	48	CGGGTTCGAATCCCGTTGGGGTTACCA	76	12	19	17	3
Glu-2	48	CGGGTTCGAATCCCGTTGGGTGTACCA	76	28	52	35	20
Glu-2	48	CGGGTTCGAATCCCGTTGGTGGTACCA	76	61	94	77	28
Glu-2	48	CGGGTTCGAATCCCGTTGTGGGTACCA	76	72	129	91	48
Glu-2	48	CGGGTTCGAATCCCGTTTGGGGTACCA	76	60	119	91	40
Glu-2	48	CGGGTTCGAATCCCTTTGGGGGTACCA	76	7	16	21	6
Glu-2	48	CGGGTTCGAATCCTGTTGGGGGTACCA	76	14	24	17	8
Glu-2	48	CGGGTTCGAATCTCGTTGGGGGTACCA	76	11	22	14	9
Glu-2	48	CGGGTTCGAATTCCGTTGGGGGTACCA	76	8	12	14	4
Glu-2	48	CGGGTTCGATTCCCGTTGGGGGTACCA	76	44	16	31	67
Glu-2	48	CGGGTTCTAATCCCGTTGGGGGTACCA	76	7	11	15	3
Glu-2	48	CGGGTTTGAATCCCGTTGGGGGTACCA	76	8	14	15	5
Glu-2	48	CGGTTCGAATCCCGTTGGGGGTACCA	76	11	7	27	16
Glu-2	48	CGGTTTCGAATCCCGTTGGGGGTACCA	76	20	23	15	7
Glu-2	48	CGTGTTCGAATCCCGTTGGGGGTACCA	76	4	10	12	3
Glu-2	48	CTGGTTCGAATCCCGTTGGGGGTACCA	76	1	4	10	5
Glu-2	48	GGGGTTCGAATCCCGTTGGGGGTACCA	76	11	12	31	10
Glu-2	48	GGGTTCGAATCCCGTTGGGGGTACCA	76	198	255	280	138
Glu-2	48	GTGGGTTCGAATCCCATCGGGGCTACCA	76	18	17	18	9
Glu-2	48	GTGGGTTCGAATCCCATCGTGGGTACCA	76	2	10	2	4
Glu-2	48	TGGGTTCGAATCCCGTTGGGGGTACCA	76	4	12	11	4
Glu-2	48	TGGTTCGAATCCCGTTGGGGGTACCA	76	38	29	125	63
Glu-2	49		76	280	320	326	305
Glu-2	50		76	248	169	134	247
Glu-2	51		76	248	237	194	295
Glu-2	51	CTTCGAATCCCGTTGGGGGTACCA	76	10	19	26	12
Glu-2	51	TTCGAATCCCGTTGGGGGTACCA	76	62	108	142	71
Glu-2	51	TTTCGAATCCCGTTGGGGGTACCA	76	10	9	20	13
Glu-2	52		76	182	190	132	222
Glu-2	53		76	177	123	84	195
Glu-2	53	GAATCCCGTTGGGGGTACCA	76	21	18	22	25
Glu-2	54		76	223	158	135	240
Glu-2	54	CGAATCCCGTTGGGGGTACCA	76	44	42	71	39
Glu-2	54	GAATCCCGTTGGGGGTACCA	76	10	12	13	9
Glu-2	55		76	131	104	88	188
Glu-2	55	AATCCCGTTGGGGGTACCA	76	40	30	48	34
Glu-2	55	GAATCCCGTTGGGGGTACCA	76	778	1194	1244	605
Glu-2	55	GAATCCCGTTGGGGGTACCAG	76	0	30	33	2
Glu-2	55	GAATCCCGTTGGGGTACCA	76	11	11	11	4
Glu-2	55	GAATCCCGTTGGGTGTACCA	76	10	11	16	5
Glu-2	55	GAATCCCGTTGGTGGTACCA	76	8	22	23	8
Glu-2	55	GAATCCCGTTGTGGGTACCA	76	12	23	36	10
Glu-2	55	GAATCCCGTTTGGGGTACCA	76	19	24	35	11
Glu-2	55	GAATCCTGTTGGGGGTACCA	76	3	11	7	7
Glu-2	56		76	224	169	144	246
Glu-2	56	CCGTTGGGGGTACCA	76	4	0	4	15
Glu-2	56	TCCCGTTGGGGGTACCA	76	14	3	16	26
Glu-2	56	TCGTTGGGGGTACCA	76	6	1	2	11
Glu-2	57		76	252	200	152	259
Glu-2	57	G	76	10	4	5	15
Glu-2	57	TCCCGTTGGGGGTACCA	76	680	148	364	946
Glu-2	57	TCCCGTTGGTGGTACCA	76	3	0	2	10
Glu-2	57	TCCCGTTGTGGGTACCA	76	20	4	9	17
Glu-2	57	TCCCGTTTGGGGTACCA	76	27	5	21	23
Glu-2	58		76	147	159	113	178
Glu-2	58	G	76	24	14	9	28
Glu-2	58	T	76	19	8	3	28
Glu-2	58	TCCCGTTGGGGGTACCA	76	145	142	173	191
Glu-2	59		76	81	83	64	52
Glu-2	60		76	51	49	43	44
Glu-2	61		76	66	111	66	62
Glu-2	61	GTTGGGGGTACCA	76	179	243	266	145
Glu-2	61	GTTGTGGGTACCA	76	4	9	12	1
Glu-2	61	TGTTGGGGGTACCA	76	27	43	50	20
Glu-2	61	TTGTTGGGGGTACCA	76	11	23	22	10
Glu-2	62		76	68	101	77	48
Glu-2	62	G	76	1	10	3	0
Glu-2	62	GTTGGGGGTACCA	76	552	761	844	453
Glu-2	62	GTTGGGGGTACCAG	76	1	12	7	0
Glu-2	62	GTTGGTGGTACCA	76	15	17	26	9
Glu-2	62	GTTGTGGGTACCA	76	6	12	24	4
Glu-2	62	GTTTGGGGTACCA	76	4	11	14	8
Glu-2	62	TTGGGGGTACCA	76	6	12	20	11
Glu-2	62	TTTGGGGGTACCA	76	4	9	11	12
Glu-2	63		76	53	116	84	58
Glu-2	63	ACCGAGGGCACCA	76	13	6	9	7
Glu-2	63	TGGGGGTACCA	76	19	29	44	32
Glu-2	64		76	48	65	64	33
Glu-2	64	CCACCCCGACCA	76	19	30	20	15
Glu-2	64	GGGGGTACCA	76	44	64	72	42
Glu-2	64	GGGGTACCA	76	4	9	18	5
Glu-2	65		76	76	98	57	63
Glu-2	65	ATGGGGTACCA	76	10	14	18	8
Glu-2	65	CATCCGCTCCA	76	28	101	45	15
Glu-2	66		76	56	46	46	55
Glu-2	66	TTGGGTACCA	76	59	74	128	54
Glu-2	67		76	30	42	33	30
Glu-2	67	TTGGTACCA	76	34	54	84	39
Glu-2	68		76	35	63	43	32
Glu-2	69		76	39	56	86	54
Glu-2	69	TACCA	76	47	65	63	30
Glu-2	69	TTACCA	76	6	11	9	6
Glu-2	70		76	31	138	88	36
Glu-2	70	CACCA	76	27	41	35	17
Glu-2	70	TA	76	11	8	7	1
Glu-2	70	TACC	76	16	15	29	13
Glu-2	70	TACCA	76	2570	3794	3526	1648
Glu-2	70	TACCAG	76	6	41	44	0
Glu-2	70	TACG	76	6	11	16	4
Glu-2	71		76	12	8	22	8
Glu-2	71	CTCCA	76	19	17	19	10
Glu-2	71	GTACCA	76	9	13	17	9
Glu-2	72		76	89	88	90	50
Glu-2	73		76	902	1071	1011	407
Glu-2	73	TTA	76	8	13	8	4
Glu-2	74		76	257	221	256	225
Glu-2	74	G	76	1242	1428	1338	986
Glu-2	74	GC	76	432	449	465	347
Glu-2	74	GCA	76	126	116	114	102
Glu-2	74	GCAA	76	24	22	12	27
Glu-2	74	GCAAC	76	44	25	21	45
Glu-2	74	GCAACG	76	18	20	12	35
Glu-2	74	GCAACGC	76	63	59	35	98
Glu-2	74	GCAACGCG	76	65	54	31	66
Glu-2	74	GCAACGCGG	76	58	38	28	47
Glu-2	74	GCAACGCGGA	76	31	22	14	37
Glu-2	74	GCAACGCGGAA	76	12	6	8	6
Glu-2	74	GCAACGCGGAAACGCGGA	76	13	0	5	2
Glu-2	74	GCAACGCGGAAACGCGGAGCACG	76	11	2	4	12
Glu-2	74	GCAACGCGGAAACGCGGAGCACGCA	76	7	5	7	15
Glu-2	74	GCAACGCGGT	76	5	7	4	10
Glu-2	74	GCAACGCGT	76	8	5	5	11
Glu-2	74	GCC	76	24	24	11	10
Glu-2	74	GCG	76	1	57	67	1
Glu-2	74	GG	76	0	26	18	0
Glu-2	74	TT	76	11	17	10	9
Glu-2	75		76	1724	1332	2317	1748
Glu-2	75	C	76	29	31	29	28
Glu-2	75	G	76	35	57	52	24
Glu-2	75	T	76	111	112	120	122
Glu-2	76		76	248592	323482	325358	192325
Glu-2	76	A	76	67	84	73	19
Glu-2	76	AC	76	12	7	10	6
Glu-2	76	ACCA	76	24	38	24	7
Glu-2	76	C	76	10	11	8	5
Glu-2	76	CCA	76	55	59	48	13
Glu-2	76	G	76	345	7164	5711	268
Glu-2	76	GCCA	76	14	19	21	4
Glu-2	76	GG	76	8	332	231	2
Glu-2	76	GGG	76	0	20	21	0
Glu-2	76	T	76	6	17	20	2
Gly-1	74		74	23	53	45	39
Gly-2	48	CGGGTTCGAATCCCGTCATCCGCTCCA	76	10	15	16	4
Gly-2	66		76	13	9	14	1
Gly-2	69	GCTCCA	76	10	5	10	2
Gly-2	75		76	26	22	42	22
Gly-2	76		76	3267	3798	3500	2671
Gly-2	76	G	76	6	73	64	3
Gly-3	41	CGCGGGTTCGATTCCCGTCGCCCGCTCCA	74	17	31	34	31
Gly-3	44		74	82	114	86	52
Gly-3	44	CGCGGGTTCGTTTCCCGTCGCCCGCTCCA	74	8	0	5	10
Gly-3	44	CGGGTTCGATTCCCGTCGCCCGCTCCA	74	9	8	12	9
Gly-3	45		74	39	33	43	31
Gly-3	46		74	84	92	97	73
Gly-3	46	CGGGTTCGATTCCCGTCGCCCGCTCCA	74	371	465	404	208
Gly-3	46	CGGGTTCGATTCCCGTCGCCTGCTCCA	74	8	10	10	6
Gly-3	46	CGGGTTCGATTCCCGTCGCTCGCTCCA	74	8	12	9	2
Gly-3	46	CGGGTTCGATTCCCGTTGCCCGCTCCA	74	10	18	11	6
Gly-3	46	CGGGTTCGTTTCCCGTCGCCCGCTCCA	74	21	7	16	40
Gly-3	47		74	27	29	41	33
Gly-3	48		74	12	14	8	24
Gly-3	49		74	63	37	24	41
Gly-3	50		74	43	24	23	34
Gly-3	51		74	47	27	24	54
Gly-3	52		74	49	44	39	48
Gly-3	52	CGATTCCCGTCGCCCGCTCCA	74	11	13	18	11
Gly-3	53		74	24	22	20	28
Gly-3	53	GATTCCCGTCGCCCGCTCCA	74	19	33	31	14
Gly-3	53	TCCCGTCGCCCGCTCCA	74	9	2	9	24
Gly-3	53	TTTCCCGTCGCCCGCTCCA	74	146	11	95	342
Gly-3	54		74	66	53	46	59
Gly-3	54	ATTCCCGTCGCCCGCTCCA	74	7	7	12	2
Gly-3	54	CCCGTCGCCCGCTCCA	74	5	1	3	11
Gly-3	54	TCCCGTCGCCCGCTCCA	74	10	2	12	17
Gly-3	54	TTCCCGTCGCCCGCTCCA	74	36	8	26	66
Gly-3	54	TTTCCCGTCGCCCGCTCCA	74	17	3	7	20
Gly-3	55		74	38	47	33	39
Gly-3	56		74	25	44	31	15
Gly-3	57		74	17	25	23	14
Gly-3	58		74	18	15	21	16
Gly-3	59		74	15	10	11	9
Gly-3	59	GTCGCCCGCTCCA	74	27	33	33	19
Gly-3	60		74	14	25	16	12
Gly-3	60	GTCGCCCGCTCCA	74	153	180	168	107
Gly-3	60	GTTAGGGGGCTCCA	74	10	10	9	5
Gly-3	61		74	13	27	21	11
Gly-3	61	CGCCCGCTCCA	74	33	30	35	31
Gly-3	61	TCGCCCGCTCCA	74	21	21	31	9
Gly-3	62		74	13	14	20	9
Gly-3	62	CGCCCGCTCCA	74	11	12	11	12
Gly-3	63		74	15	13	20	10
Gly-3	63	GCCCGCTCCA	74	32	35	53	35
Gly-3	64		74	31	47	41	21
Gly-3	64	ATCCGCTCCA	74	13	18	8	9
Gly-3	64	CGCTCCA	74	23	31	12	6
Gly-3	64	TTCCGCTCCA	74	14	20	16	8
Gly-3	65		74	16	32	23	14
Gly-3	65	TTCGCTCCA	74	11	21	14	9
Gly-3	66		74	10	18	15	5
Gly-3	66	TGCTCCA	74	15	19	21	10
Gly-3	66	TTGCTCCA	74	10	18	5	7
Gly-3	67		74	9	10	16	6
Gly-3	67	GCTCCA	74	370	624	459	281
Gly-3	67	GCTCCAG	74	1	16	6	1
Gly-3	68		74	26	40	39	21
Gly-3	68	CTCCA	74	15	47	43	21
Gly-3	69		74	8	6	11	3
Gly-3	69	TCCA	74	21	11	9	5
Gly-3	70		74	37	28	28	20
Gly-3	71		74	51	55	42	42
Gly-3	72		74	406	269	234	362
Gly-3	72	A	74	17	21	9	17
Gly-3	72	G	74	1	18	16	1
Gly-3	73		74	494	346	496	448
Gly-3	73	G	74	86	68	55	70
Gly-3	73	GC	74	17	9	5	18
Gly-3	73	GCTGGTCAGAGGGTGTTTTC	74	10	7	4	7
Gly-3	73	T	74	28	25	28	35
Gly-3	74		74	49950	63559	56338	54538
Gly-3	74	C	74	5	857	649	3
Gly-3	74	G	74	102	1969	1495	83
Gly-3	74	GG	74	307	398	50	0
Gly-3	74	GGA	74	22	17	0	1
Gly-3	74	GGGA	74	22	38	1	0
His	48	CGGGTTCGAGTCCCGTCAGCCACCCCA	76	8	11	8	7
His	69	ACCCCA	76	9	15	13	7
His	75		76	12	7	10	10
His	76		76	1609	1995	1740	1223
Ile	25		77	265	310	245	255
Ile	25	G	77	1	14	14	1
Ile	26		77	137	128	121	129
Ile	27		77	109	103	87	118
Ile	28		77	109	89	74	128
Ile	29		77	92	67	59	69
Ile	30		77	25	24	33	44
Ile	31		77	95	106	107	135
Ile	32		77	272	168	154	235
Ile	32	G	77	1	12	0	0
Ile	33		77	231	194	169	185
Ile	33	G	77	1	11	6	0
Ile	34		77	701	582	460	665
Ile	35		77	1337	1085	806	1366
Ile	35	G	77	2	20	11	1
Ile	36		77	237	207	144	216
Ile	37		77	206	166	122	208
Ile	38		77	221	169	158	215
Ile	39		77	121	85	78	119
Ile	40		77	211	171	163	210
Ile	41		77	306	297	213	334
Ile	42		77	252	208	188	243
Ile	43		77	602	627	500	600
Ile	44		77	167	111	150	181
Ile	45		77	378	312	337	380
Ile	46		77	217	174	164	194
Ile	46	ACGGAGGTTCGAGTCCTCCTAGGCCCACCA	77	6	5	12	5
Ile	46	CCGGAGGTTCGAGTCCTCCTAGGCCCACCA	77	57	43	87	38
Ile	47		77	588	644	677	320
Ile	47	CGGAGGTTCGAGTCCTCCTAGGCCCACCA	77	110	113	229	101
Ile	47	CGGAGGTTCGAGTCCTCCTAGGTCCACCA	77	0	6	13	0
Ile	47	CGGAGGTTCGAGTCCTCTTAGGCCCACCA	77	8	4	12	3
Ile	48		77	235	261	224	196
Ile	48	TCGAGTCCTCCTAGGCCCACCA	77	6	7	11	2
Ile	49		77	415	417	391	368
Ile	50		77	254	171	166	251
Ile	50	AGGTTCGAGTCCTCCTAGGCCCACCA	77	95	135	169	105
Ile	50	AGGTTCGAGTCCTCCTAGGCTCACCA	77	12	1	6	3
Ile	51		77	270	140	153	214
Ile	51	GTTCGAGTCCTCCTAGGCCCACCA	77	24	24	52	16
Ile	52		77	254	190	167	224
Ile	53		77	205	138	109	215
Ile	54		77	172	151	117	177
Ile	54	GAGTCCTCCTAGGCCCACCA	77	7	7	11	6
Ile	55		77	225	175	139	179
Ile	55	CGAGTCCTCCTAGGCCCACCA	77	94	60	130	110
Ile	55	GAGTCCTCCTAGGCCCACCA	77	18	16	21	17
Ile	55	GTCCTCCTAGGCCCACCA	77	26	9	27	35
Ile	56		77	71	65	59	95
Ile	56	GAGTCCTCCTAGGCCCACCA	77	455	608	686	350
Ile	56	GAGTCCTCCTAGGCTCACCA	77	21	20	23	8
Ile	56	GAGTCCTCCTAGGTCCACCA	77	13	22	26	11
Ile	56	GAGTCCTCCTAGTCCCACCA	77	6	6	11	6
Ile	56	GAGTCCTCCTATGCCCACCA	77	2	8	15	7
Ile	56	GAGTCCTCTTAGGCCCACCA	77	12	12	8	3
Ile	57		77	147	178	160	182
Ile	57	CTCCTCCTAGGCCCACCA	77	7	2	5	10
Ile	57	TCCTAGGCCCACCA	77	19	11	20	35
Ile	57	TCCTCCTAGGCCCACCA	77	8	5	9	10
Ile	58		77	252	200	174	209
Ile	58	G	77	30	17	12	45
Ile	58	GTCCTCCTAGGCCCACCA	77	90	33	75	88
Ile	58	T	77	11	10	10	33
Ile	58	TCCTCCTAGGCCCACCA	77	564	219	401	600
Ile	58	TCCTCCTAGGCTCACCA	77	9	10	4	2
Ile	58	TCCTCCTAGGTCCACCA	77	4	7	9	11
Ile	58	TCCTCCTAGTCCCACCA	77	11	6	7	4
Ile	58	TCCTCCTATGCCCACCA	77	7	4	14	13
Ile	58	TTCTCCTAGGCCCACCA	77	42	24	49	43
Ile	59		77	129	152	125	84
Ile	59	TCCTCCTAGGCCCACCA	77	15	20	23	13
Ile	60		77	83	108	96	58
Ile	61		77	58	63	52	61
Ile	61	TTTCCTAGGCCCACCA	77	10	11	13	5
Ile	62		77	46	61	40	38
Ile	62	TCCCTAGGCCCACCA	77	1	11	9	2
Ile	62	TCCTAGGCCACCA	77	12	4	7	7
Ile	62	TCCTAGGCCCACCA	77	459	419	648	322
Ile	62	TCCTAGGCTCACCA	77	16	15	18	6
Ile	62	TCCTAGGTCCACCA	77	14	27	17	2
Ile	62	TCCTAGTCCCACCA	77	9	8	15	9
Ile	62	TCCTATGCCCACCA	77	6	7	17	5
Ile	63		77	49	41	47	34
Ile	63	AGCCGGGGGAGCCA	77	10	10	6	8
Ile	63	AGGCCCACCA	77	31	33	36	21
Ile	63	CAGGCCCACCA	77	7	7	13	6
Ile	63	CGTCAGCCACCCCA	77	6	13	7	2
Ile	63	CTAGGCCCACCA	77	237	269	337	198
Ile	63	CTAGGCTCACCA	77	3	8	12	6
Ile	63	CTAGGTCCACCA	77	7	15	10	5
Ile	64		77	36	63	38	24
Ile	64	AGGCCCACCA	77	268	385	467	237
Ile	64	AGGCTCACCA	77	12	12	11	3
Ile	64	AGGTCCACCA	77	11	19	16	9
Ile	64	ATGCCCACCA	77	10	9	10	4
Ile	64	GGCCCACCA	77	2	11	3	5
Ile	64	GGTACCCCAGCCA	77	34	54	43	27
Ile	64	TAGGCCCACCA	77	321	466	509	287
Ile	64	TAGGCTCACCA	77	4	8	23	7
Ile	64	TAGGTCCACCA	77	7	20	10	7
Ile	64	TGGCCCACCA	77	2	4	15	3
Ile	64	TTTAGGCCCACCA	77	11	11	11	5
Ile	65		77	48	72	62	31
Ile	65	AGGCCCACCA	77	20	12	26	16
Ile	65	GGCCCACCA	77	17	6	18	7
Ile	65	TAGGCCCACCA	77	315	414	527	305
Ile	65	TAGGCTCACCA	77	16	9	18	8
Ile	65	TAGGTCCACCA	77	12	21	26	11
Ile	66		77	66	66	69	31
Ile	66	AGGCCCACCA	77	384	540	548	370
Ile	66	AGGCCCACCAG	77	0	10	2	1
Ile	66	AGGCTCACCA	77	9	17	13	9
Ile	66	AGGTCCACCA	77	13	8	19	9
Ile	66	CGGGGGAGCCA	77	11	20	10	15
Ile	67		77	55	55	61	44
Ile	67	GCCCACCA	77	4	20	12	10
Ile	68		77	65	94	86	42
Ile	68	TCCCACCA	77	4	6	11	2
Ile	68	TTCCCACCA	77	7	17	14	11
Ile	69		77	46	54	71	39
Ile	69	CTCACCA	77	10	23	23	10
Ile	69	CTCCACCA	77	25	34	28	21
Ile	69	TTCACCA	77	12	4	6	3
Ile	69	TTCCACCA	77	109	131	147	88
Ile	70		77	33	42	43	22
Ile	70	TTCACCA	77	102	111	104	63
Ile	71		77	37	33	34	79
Ile	71	TACCA	77	7	8	11	2
Ile	71	TTACCA	77	10	11	14	9
Ile	72		77	40	54	56	52
Ile	72	ACCA	77	411	616	661	312
Ile	72	ACCAG	77	0	12	7	1
Ile	73		77	53	46	69	58
Ile	74		77	46	29	63	35
Ile	75		77	725	479	558	631
Ile	75	A	77	14	8	12	7
Ile	75	G	77	11	29	18	4
Ile	76		77	1198	819	1145	1147
Ile	76	C	77	54	35	43	55
Ile	76	G	77	10	35	55	16
Ile	76	T	77	75	71	96	104
Ile	77		77	189165	158841	209777	178832
Ile	77	A	77	57	43	58	24
Ile	77	ACCA	77	33	26	23	8
Ile	77	C	77	7	6	12	5
Ile	77	CCA	77	23	38	32	9
Ile	77	G	77	292	2528	2983	300
Ile	77	GCCA	77	10	17	12	6
Ile	77	GG	77	7	106	94	2
Ile	77	T	77	4	7	12	4
Leu-1	28		77	50	32	48	42
Leu-1	29		77	55	56	59	50
Leu-1	30		77	91	79	88	84
Leu-1	31		77	75	63	55	77
Leu-1	32		77	65	42	41	47
Leu-1	33		77	44	32	40	30
Leu-1	34		77	39	33	37	26
Leu-1	35		77	27	10	18	14
Leu-1	36		77	58	57	55	54
Leu-1	37		77	35	21	22	35
Leu-1	38		77	21	7	11	16
Leu-1	39		77	10	6	8	9
Leu-1	40		77	21	13	12	15
Leu-1	41		77	15	10	13	27
Leu-1	42		77	22	15	20	20
Leu-1	43		77	10	11	21	19
Leu-1	44		77	20	6	13	14
Leu-1	45		77	16	14	20	33
Leu-1	46		77	7	4	13	13
Leu-1	47		77	16	13	19	25
Leu-1	48		77	21	13	10	16
Leu-1	49		77	13	15	13	14
Leu-1	49	TAGTTCGAATCTCACCGAGGGCACCA	77	3	1	10	4
Leu-1	49	TGAGTTCGAATCTCACCGAGGGCACCA	77	43	61	87	46
Leu-1	50		77	14	3	16	12
Leu-1	50	GAGTTCGAATCTCACCGAGGGCACCA	77	18	25	34	21
Leu-1	51		77	16	10	8	21
Leu-1	51	AGTTCGAATCTCACCGAGGGCACCA	77	11	17	37	17
Leu-1	52		77	9	19	12	13
Leu-1	52	TTCGAATCTCACCGAGGGCACCA	77	3	2	10	4
Leu-1	53		77	18	17	17	23
Leu-1	54		77	7	10	3	10
Leu-1	55		77	31	32	27	25
Leu-1	55	ATCTCACCGAGGGCACCA	77	8	0	4	17
Leu-1	55	CGAATCTCACCGAGGGCACCA	77	7	6	13	7
Leu-1	56	GAATCTCACCGAGGGCACCA	77	105	189	181	90
Leu-1	57		77	33	34	26	34
Leu-1	57	ATCTCACCGAGGGCACCA	77	32	9	22	61
Leu-1	58		77	13	12	9	16
Leu-1	59	TCTCACCGAGGGCACCA	77	55	30	56	97
Leu-1	62		77	15	12	12	6
Leu-1	62	CACCGAGGGCACCA	77	60	69	93	47
Leu-1	62	CTGCCGGGGGCACCA	77	15	14	12	11
Leu-1	63	ACCGAGGGCACCA	77	32	26	66	27
Leu-1	64		77	9	14	5	5
Leu-1	64	GAGGGCACCA	77	5	4	12	5
Leu-1	64	TAGGGCACCA	77	4	3	11	5
Leu-1	64	TGAGGGCACCA	77	8	6	14	5
Leu-1	65		77	4	16	13	5
Leu-1	65	GAGGGCACCA	77	5	21	12	6
Leu-1	65	TTGAGGGCACCA	77	16	21	22	11
Leu-1	66	GAGGGCACCA	77	66	92	103	56
Leu-1	66	TTAGGGCACCA	77	6	8	11	9
Leu-1	67		77	8	13	22	14
Leu-1	67	AGGGCACCA	77	90	109	134	84
Leu-1	68		77	3	10	9	9
Leu-1	69		77	11	11	15	11
Leu-1	69	TTGCACCA	77	3	3	11	3
Leu-1	70		77	14	19	21	9
Leu-1	70	CACCA	77	7	12	21	3
Leu-1	70	CCACCA	77	3	3	10	1
Leu-1	71		77	15	42	39	9
Leu-1	71	CACCA	77	303	403	438	229
Leu-1	72		77	3	13	16	4
Leu-1	73		77	22	18	31	12
Leu-1	74		77	42	40	77	50
Leu-1	75		77	66	58	86	93
Leu-1	75	A	77	10	7	12	4
Leu-1	76		77	166	167	236	166
Leu-1	76	C	77	5	6	10	18
Leu-1	76	G	77	6	12	16	6
Leu-1	76	T	77	35	28	34	52
Leu-1	77		77	56459	64955	70687	59024
Leu-1	77	A	77	10	8	13	5
Leu-1	77	ACCA	77	6	10	5	3
Leu-1	77	CCA	77	12	11	4	1
Leu-1	77	G	77	80	1640	1578	69
Leu-1	77	GG	77	1	82	87	1
Leu-2	30	G	86	4	31	28	1
Leu-2	31		86	615	553	405	512
Leu-2	31	G	86	0	12	13	0
Leu-2	32		86	552	485	373	527
Leu-2	33		86	859	743	525	788
Leu-2	34		86	823	616	510	731
Leu-2	34	G	86	1	49	30	3
Leu-2	35		86	997	706	593	834
Leu-2	36		86	973	613	515	730
Leu-2	36	T	86	20	13	12	15
Leu-2	36	TGCCAGTGT	86	17	8	3	11
Leu-2	36	TGCCAGTGTC	86	14	9	4	12
Leu-2	36	TGCCAGTGTCC	86	12	2	4	12
Leu-2	36	TGCCAGTGTCCT	86	11	3	5	12
Leu-2	36	TGCCAGTGTCCTTC	86	13	8	6	8
Leu-2	36	TGCCAGTGTCCTTCG	86	12	5	2	12
Leu-2	36	TGCCAGTGTCCTTCGGGA	86	10	9	6	16
Leu-2	36	TGCCAGTGTCCTTCGGGACG	86	26	9	20	31
Leu-2	36	TGCCAGTGTCCTTCGGGACGT	86	21	8	15	22
Leu-2	36	TGCCAGTGTCCTTCGGGACGTG	86	11	8	5	13
Leu-2	36	TGCCAGTGTCCTTCGGGACGTGG	86	16	2	6	13
Leu-2	36	TGCCAGTGTCCTTCGGGACGTGGG	86	9	5	7	10
Leu-2	37		86	647	444	388	562
Leu-2	38		86	339	188	217	295
Leu-2	39		86	685	396	332	610
Leu-2	39	G	86	1	30	17	1
Leu-2	40		86	716	721	615	596
Leu-2	40	G	86	1	38	23	2
Leu-2	41		86	654	546	500	657
Leu-2	41	G	86	2	14	14	1
Leu-2	42		86	960	1342	1131	831
Leu-2	43		86	533	314	247	447
Leu-2	44		86	1400	1043	931	1076
Leu-2	45		86	846	572	438	675
Leu-2	46		86	862	489	383	798
Leu-2	47		86	930	776	670	852
Leu-2	48		86	716	494	456	592
Leu-2	49		86	632	412	385	567
Leu-2	50		86	506	315	307	430
Leu-2	51		86	636	440	398	550
Leu-2	51	CCCCACCA	86	6	6	20	14
Leu-2	51	TCCCACCA	86	29	17	41	19
Leu-2	52		86	368	324	277	272
Leu-2	52	ACCACCA	86	10	16	9	6
Leu-2	52	CCCACCA	86	597	692	732	568
Leu-2	52	CCCACCAG	86	2	12	9	1
Leu-2	52	CCTACCA	86	4	10	2	6
Leu-2	52	CTCACCA	86	48	46	37	40
Leu-2	52	TCCACCA	86	264	339	338	261
Leu-2	52	TTCACCA	86	14	10	13	10
Leu-2	53		86	246	286	198	179
Leu-2	53	CCACCA	86	32	51	32	27
Leu-2	54		86	220	247	194	169
Leu-2	54	CGTGGGGGTTCAAGTCCCCCTTCGCCCACCA	86	17	20	23	25
Leu-2	54	GGGGGTTCAAGTCCCCCTTCGCCCACCA	86	69	68	103	74
Leu-2	54	GGGGTTCAAGTCCCCCTTCGCCCACCA	86	30	20	35	22
Leu-2	55		86	267	230	289	207
Leu-2	56		86	304	300	319	241
Leu-2	57		86	652	685	721	586
Leu-2	58		86	481	481	481	311
Leu-2	59		86	227	241	212	166
Leu-2	59	ACGGTTCAAGTCCCTCTTCGCCCACCA	86	9	9	8	14
Leu-2	59	CAGGTTCAAGTCCTCCTTCGCCCACCA	86	14	8	11	8
Leu-2	59	CTGGTTCAAGTCCACCTTCGCCCACCA	86	11	1	1	1
Leu-2	60		86	177	145	151	145
Leu-2	61		86	136	134	98	101
Leu-2	61	TTCAAGTCCCCCTCCGCCCACCA	86	2	6	17	1
Leu-2	61	TTCAAGTCCCCCTTCGCCCACCA	86	322	322	451	364
Leu-2	61	TTCAAGTCCCCCTTCGCCCACCAG	86	1	11	4	0
Leu-2	61	TTCAAGTCCCCCTTCGCTCACCA	86	6	9	11	5
Leu-2	61	TTCAAGTCCCCCTTCGTCCACCA	86	8	12	10	9
Leu-2	61	TTCAAGTCCCCCTTTGCCCACCA	86	7	5	20	9
Leu-2	62		86	109	142	110	97
Leu-2	63		86	99	91	91	65
Leu-2	64		86	228	226	210	125
Leu-2	64	AAGTCCCCCTTCGCCCACCA	86	19	24	19	24
Leu-2	64	CAAGTCCCCCTCCGCCCACCA	86	11	10	20	16
Leu-2	64	CAAGTCCCCCTTCGCCCACCA	86	441	336	629	480
Leu-2	64	CAAGTCCCCCTTCGCTCACCA	86	31	14	23	28
Leu-2	64	CAAGTCCCCCTTCGTCCACCA	86	20	20	31	20
Leu-2	64	CAAGTCCCCCTTTGCCCACCA	86	8	17	28	28
Leu-2	64	CAAGTCCCCTTCGCCCACCA	86	3	5	10	3
Leu-2	64	CAAGTTCCCCTTCGCCCACCA	86	1	2	12	6
Leu-2	65		86	53	48	53	53
Leu-2	65	AGTCCCCCTTCGCCCACCA	86	46	35	77	61
Leu-2	66		86	151	173	168	129
Leu-2	66	CCCCCCTTCGCCCACCA	86	5	6	16	12
Leu-2	66	CCCCTTCGCCCACCA	86	7	8	14	7
Leu-2	66	GTTTCCCCTTAGCTCCACCA	86	4	1	4	12
Leu-2	67		86	260	314	290	226
Leu-2	67	GTCCCCCTTCGCCCACCA	86	82	72	105	82
Leu-2	67	GTCCCCCTTCGTCCACCA	86	10	5	8	2
Leu-2	67	GTCCCCCTTTGCCCACCA	86	5	4	14	3
Leu-2	67	TCCCCCTTCGCCCACCA	86	9	4	6	11
Leu-2	68		86	138	198	168	131
Leu-2	68	TCCCCCTTCGCCCACCA	86	23	21	29	28
Leu-2	69		86	103	102	83	77
Leu-2	70		86	60	51	54	53
Leu-2	70	AACCCTTCGCCCACCA	86	12	10	4	6
Leu-2	70	ATCCCTTCGCCCACCA	86	3	11	1	5
Leu-2	70	TTCCCTTCGCCCACCA	86	22	19	22	11
Leu-2	71		86	50	53	58	63
Leu-2	71	TTCCTTCGCCCACCA	86	23	17	17	14
Leu-2	72		86	68	66	65	63
Leu-2	72	TGTCGCCCCTGCCA	86	13	25	14	9
Leu-2	72	TTCGCCCACCA	86	96	97	142	87
Leu-2	72	TTCTTCGCCCACCA	86	26	22	18	16
Leu-2	72	TTTCGCCCACCA	86	8	7	10	9
Leu-2	73		86	70	89	93	64
Leu-2	73	GTCAGGGTCGCCA	86	44	81	42	16
Leu-2	73	TTCGCCCACCA	86	733	775	849	645
Leu-2	73	TTCGCCCACCAG	86	0	11	21	0
Leu-2	73	TTCGCCTACCA	86	4	3	11	3
Leu-2	73	TTCGCTCACCA	86	14	18	16	17
Leu-2	73	TTCGTCCACCA	86	26	19	24	12
Leu-2	73	TTGCCCACCA	86	7	5	14	6
Leu-2	73	TTTCGCCCACCA	86	67	64	85	61
Leu-2	73	TTTGCCCACCA	86	9	9	10	8
Leu-2	73	TTTTCGCCCACCA	86	21	18	10	11
Leu-2	74		86	80	73	69	55
Leu-2	74	TCCGCCCACCA	86	116	120	127	106
Leu-2	74	TCGCCCACCA	86	112	143	182	116
Leu-2	74	TCGCTCACCA	86	5	9	10	3
Leu-2	74	TCTCGGACACCA	86	16	12	16	9
Leu-2	75		86	95	83	68	71
Leu-2	75	CCGGACACCA	86	11	17	14	21
Leu-2	75	CGCCCACCA	86	50	34	64	40
Leu-2	75	GCCCACCA	86	18	18	31	19
Leu-2	76		86	64	51	72	80
Leu-2	76	ATGCCCACCA	86	12	9	8	2
Leu-2	76	CGCCACCA	86	5	8	13	9
Leu-2	76	CGCCCAC	86	14	14	9	6
Leu-2	76	CGCCCACC	86	6	12	9	9
Leu-2	76	CGCCCACCA	86	2066	2428	2618	1905
Leu-2	76	CGCCCACCAG	86	4	42	43	0
Leu-2	76	CGCCCATCA	86	8	11	5	6
Leu-2	76	CGCCTACCA	86	14	29	43	24
Leu-2	76	CGCTCACCA	86	77	87	97	78
Leu-2	76	CGGACACCA	86	30	24	32	38
Leu-2	76	CGTCCACCA	86	67	98	92	69
Leu-2	76	CTCCCACCA	86	17	10	14	18
Leu-2	76	CTGCCCACCA	86	8	17	28	12
Leu-2	77		86	99	70	100	96
Leu-2	77	GCCCACCA	86	945	1126	1223	838
Leu-2	77	GCCCACCAG	86	1	10	18	2
Leu-2	77	GCCTACCA	86	7	11	5	10
Leu-2	77	GCTCACCA	86	16	14	23	13
Leu-2	77	TCCACCA	86	15	13	20	15
Leu-2	77	TCCCACCA	86	6	14	29	9
Leu-2	77	TCCCCACCA	86	39	37	56	45
Leu-2	77	TCGCCCACCA	86	36	17	29	33
Leu-2	77	TTCCCACCA	86	59	49	81	50
Leu-2	77	TTGCCCACCA	86	5	12	14	12
Leu-2	78		86	118	139	123	119
Leu-2	78	CACCA	86	50	51	67	40
Leu-2	78	CTCACCA	86	21	29	26	13
Leu-2	78	CTCCACCA	86	27	14	21	20
Leu-2	78	TTCACCA	86	21	15	20	20
Leu-2	78	TTCCACCA	86	225	206	213	165
Leu-2	78	TTTCACCA	86	5	8	11	7
Leu-2	79		86	74	89	101	62
Leu-2	79	GACACCA	86	76	43	91	85
Leu-2	79	TACACCA	86	18	27	21	26
Leu-2	79	TGCACCA	86	12	10	12	5
Leu-2	79	TTCACCA	86	332	257	281	234
Leu-2	80		86	46	145	185	58
Leu-2	80	ATACCA	86	5	11	6	4
Leu-2	80	TACCA	86	30	55	50	35
Leu-2	80	TTACCA	86	57	82	73	43
Leu-2	81		86	83	182	198	72
Leu-2	81	ACC	86	8	9	13	9
Leu-2	81	ACCA	86	1305	1446	1867	1146
Leu-2	81	ACCAG	86	2	37	22	3
Leu-2	82		86	130	124	172	88
Leu-2	82	CA	86	8	9	10	5
Leu-2	83		86	119	240	334	125
Leu-2	83	TTA	86	12	13	12	11
Leu-2	84		86	1447	1307	1595	1275
Leu-2	84	A	86	132	108	162	157
Leu-2	84	AG	86	19	5	16	14
Leu-2	84	AGC	86	6	4	5	11
Leu-2	84	AGCAGCCAG	86	11	1	0	4
Leu-2	84	G	86	4	10	15	6
Leu-2	84	T	86	7	3	7	10
Leu-2	84	TT	86	3	4	12	7
Leu-2	85		86	2515	2563	3048	2632
Leu-2	85	C	86	68	79	90	93
Leu-2	85	G	86	75	121	128	78
Leu-2	85	T	86	287	223	339	416
Leu-2	86		86	538995	539870	594692	564350
Leu-2	86	A	86	115	108	117	64
Leu-2	86	AC	86	16	9	13	0
Leu-2	86	ACCA	86	81	66	68	35
Leu-2	86	C	86	14	18	17	11
Leu-2	86	CCA	86	99	76	60	39
Leu-2	86	G	86	710	10067	9912	626
Leu-2	86	GCCA	86	39	24	26	17
Leu-2	86	GG	86	11	376	394	3
Leu-2	86	GGG	86	1	24	29	0
Leu-2	86	T	86	11	33	43	15
Leu-2	86	TCCCGTCAGGGTCGCCA	86	0	2	11	1
Leu-2	86	TCCCGTCATCCGCTCCA	86	4	6	45	4
Leu-3	30	G	89	1	13	8	1
Leu-3	31		89	411	411	300	365
Leu-3	31	G	89	1	14	13	1
Leu-3	32		89	197	196	176	198
Leu-3	33		89	500	474	340	478
Leu-3	34		89	594	601	340	453
Leu-3	34	G	89	2	20	8	0
Leu-3	35		89	430	363	303	412
Leu-3	36		89	423	342	254	314
Leu-3	36	TGCTAGTGCC	89	7	10	6	2
Leu-3	36	TGCTAGTGCCC	89	8	12	6	11
Leu-3	36	TGCTAGTGCCCT	89	6	9	8	13
Leu-3	36	TGCTAGTGCCCTA	89	12	6	9	8
Leu-3	36	TGCTAGTGCCCTAT	89	11	6	7	10
Leu-3	36	TGCTAGTGCCCTATT	89	20	9	10	9
Leu-3	36	TGCTAGTGCCCTATTAAC	89	9	2	7	10
Leu-3	36	TGCTAGTGCCCTATTAACG	89	6	6	14	11
Leu-3	36	TGCTAGTGCCCTATTAACGGG	89	15	8	9	10
Leu-3	36	TGCTAGTGCCCTATTAACGGGC	89	6	5	11	7
Leu-3	37		89	291	251	201	273
Leu-3	38		89	178	97	91	161
Leu-3	39		89	350	222	173	298
Leu-3	39	G	89	0	15	6	2
Leu-3	40		89	295	287	180	295
Leu-3	40	G	89	0	14	11	0
Leu-3	41		89	295	261	215	271
Leu-3	42		89	455	852	650	387
Leu-3	43		89	215	164	116	205
Leu-3	44		89	501	312	273	377
Leu-3	45		89	398	223	191	287
Leu-3	46		89	459	336	288	355
Leu-3	47		89	434	382	343	410
Leu-3	48		89	372	361	336	366
Leu-3	49		89	287	227	279	255
Leu-3	50		89	320	205	264	288
Leu-3	50	C	89	10	3	7	10
Leu-3	51		89	207	77	123	192
Leu-3	52		89	263	126	186	214
Leu-3	53		89	40	32	42	74
Leu-3	54		89	77	43	74	92
Leu-3	55		89	141	59	91	122
Leu-3	56		89	169	102	130	176
Leu-3	57		89	124	128	183	155
Leu-3	58		89	108	80	96	110
Leu-3	58	GTGGGGGTTCAAGTCCCCCCTCGGACACCA	89	39	25	41	44
Leu-3	59		89	110	69	104	112
Leu-3	60		89	97	66	78	83
Leu-3	61		89	116	97	76	73
Leu-3	62		89	59	71	37	55
Leu-3	63		89	53	54	41	60
Leu-3	64		89	60	51	35	39
Leu-3	64	TTCAAGTCCCCCCTCGGACACCA	89	58	36	96	71
Leu-3	65		89	45	32	31	34
Leu-3	66		89	20	20	21	23
Leu-3	67		89	43	28	44	49
Leu-3	67	CAAGTCCCCCCTCGGACACCA	89	27	9	33	68
Leu-3	68		89	22	10	20	15
Leu-3	69		89	39	37	26	37
Leu-3	70		89	55	44	42	50
Leu-3	70	GTCCCCCCTCGGACACCA	89	8	4	7	15
Leu-3	71		89	21	18	17	28
Leu-3	72		89	21	13	19	11
Leu-3	73		89	22	13	18	17
Leu-3	74		89	12	14	11	14
Leu-3	75		89	21	11	18	17
Leu-3	76		89	17	23	25	15
Leu-3	76	GTCAGGGTCGCCA	89	2	15	4	5
Leu-3	77		89	28	20	15	26
Leu-3	77	TTCGGACACCA	89	7	2	12	9
Leu-3	78		89	33	25	16	21
Leu-3	78	GGACACCA	89	13	7	10	6
Leu-3	78	TCCGCCCACCA	89	7	9	9	14
Leu-3	78	TCGGACACCA	89	675	522	768	722
Leu-3	78	TCGGACACCAG	89	0	9	10	1
Leu-3	78	TCGGATACCA	89	8	6	15	11
Leu-3	78	TCTGACACCA	89	9	6	11	16
Leu-3	79		89	30	16	16	16
Leu-3	79	CGGACACCA	89	672	536	714	723
Leu-3	79	CGGACACCAG	89	1	10	6	1
Leu-3	79	CTCGGACACCA	89	71	44	69	63
Leu-3	79	GACACCA	89	5	4	14	6
Leu-3	79	GGACACCA	89	241	189	264	232
Leu-3	80		89	19	12	16	26
Leu-3	80	GACACCA	89	19	10	24	22
Leu-3	81		89	46	48	20	29
Leu-3	82		89	25	31	33	36
Leu-3	82	ACACCA	89	271	201	299	285
Leu-3	82	CCCACCA	89	16	16	18	18
Leu-3	83		89	23	17	31	27
Leu-3	83	CACCA	89	33	30	32	19
Leu-3	84		89	48	41	53	91
Leu-3	85		89	36	18	24	32
Leu-3	86		89	207	99	160	139
Leu-3	87		89	273	136	182	236
Leu-3	87	A	89	18	14	21	20
Leu-3	87	TCCTCGAA	89	30	14	17	33
Leu-3	87	TCCTCGAAA	89	16	4	5	14
Leu-3	88		89	466	302	441	534
Leu-3	88	C	89	32	10	24	51
Leu-3	88	G	89	18	19	18	7
Leu-3	88	T	89	41	28	55	63
Leu-3	89		89	93152	58777	82702	115657
Leu-3	89	A	89	19	11	9	7
Leu-3	89	CCA	89	19	12	10	9
Leu-3	89	G	89	117	1195	1519	135
Leu-3	89	GG	89	1	52	54	3
Leu-4	77		77	11	18	10	7
Lys-1	33		76	14	10	4	2
Lys-1	43	CCGGGGTTCGAAACCCTGACGGCGCACCA	76	6	4	10	6
Lys-1	44	TCCGGGGTTCGAAACCCTGACGGCGCACCA	76	38	43	49	41
Lys-1	44	TTCCGGGGTTCGAAACCCTGACGGCGCACCA	76	6	10	14	2
Lys-1	45	CCCGGGGTTCGAAACCCTGACGGCGCACCA	76	22	29	39	20
Lys-1	46		76	10	6	7	5
Lys-1	46	GGGGTTCGAAACCCTGACGGCGCACCA	76	55	47	74	38
Lys-1	46	GGGTTCGAAACCCTGACGGCGCACCA	76	17	25	23	15
Lys-1	46	GGTTCGAAACCCTGACGGCGCACCA	76	10	9	14	9
Lys-1	49	ACGGTTCGAAACCGTGACGGCGCACCA	76	9	12	8	10
Lys-1	49	TAGGTTCGAACCCTAGTGCGCCCACCA	76	10	6	5	3
Lys-1	50	TTCGAAACCCTGACGGCGCACCA	76	12	6	22	25
Lys-1	51	TTCGAAACCCTGACGGCGCACCA	76	39	51	109	51
Lys-1	53	GAAACCCTGACGGCGCACCA	76	15	15	33	15
Lys-1	54	AAAACCCTGACGGCGCACCA	76	14	12	28	22
Lys-1	54	AACCCTGACGGCGCACCA	76	27	13	27	37
Lys-1	54	CGAAACCCTGACGGCGCACCA	76	31	28	65	39
Lys-1	54	GAAACCCTGACGGCGCACCA	76	9	4	10	5
Lys-1	55	AAACCCTGACGGCGCACCA	76	30	29	49	25
Lys-1	55	GAAACCCTGACGGCGCACCA	76	286	439	463	248
Lys-1	55	GAAACCCTGACGGTGCACCA	76	13	14	12	4
Lys-1	55	GAAACCCTGATGGCGCACCA	76	10	8	18	3
Lys-1	58	TCCTGACGGCGCACCA	76	5	7	14	4
Lys-1	58	TTCCCCTTAGCTCCACCA	76	28	29	22	11
Lys-1	58	TTCCCGTCGCCCGCTCCA	76	11	21	21	26
Lys-1	59		76	18	30	24	11
Lys-1	60		76	16	17	16	16
Lys-1	60	TTCTGACGGCGCACCA	76	4	8	8	10
Lys-1	61		76	9	24	16	18
Lys-1	61	TGACGGCGCACCA	76	8	7	12	7
Lys-1	62		76	16	30	26	14
Lys-1	62	GACGGCGCACCA	76	20	30	38	19
Lys-1	62	TGACGGCGCACCA	76	334	366	472	273
Lys-1	62	TGACGGTGCACCA	76	12	5	18	6
Lys-1	62	TGATGGCGCACCA	76	10	6	9	5
Lys-1	63		76	6	17	17	9
Lys-1	63	GACGGCGCACCA	76	95	170	147	106
Lys-1	64		76	18	19	22	18
Lys-1	64	ACGGCGCACCA	76	10	21	21	20
Lys-1	65		76	30	46	44	29
Lys-1	65	CGGCGCACCA	76	39	28	49	36
Lys-1	66		76	27	21	24	13
Lys-1	66	GCGCACCA	76	5	7	10	3
Lys-1	66	TTGCGCACCA	76	18	20	39	15
Lys-1	67		76	13	33	31	20
Lys-1	67	CCACCA	76	7	6	18	3
Lys-1	67	TCGCACCA	76	4	8	11	3
Lys-1	67	TTCGCACCA	76	4	3	17	4
Lys-1	68		76	30	45	37	24
Lys-1	68	CACCA	76	12	14	20	11
Lys-1	68	CGCACCA	76	495	667	691	408
Lys-1	68	CTGCACCA	76	11	11	23	11
Lys-1	68	TGCACCA	76	131	237	225	104
Lys-1	68	TGCACCAG	76	0	3	10	0
Lys-1	68	TTGCACCA	76	97	149	156	97
Lys-1	69		76	13	31	22	12
Lys-1	69	GCACCA	76	210	354	398	170
Lys-1	69	TACCA	76	33	41	42	26
Lys-1	69	TTCACCA	76	18	15	14	13
Lys-1	70		76	33	43	72	30
Lys-1	70	CACCA	76	136	244	236	89
Lys-1	70	TACCA	76	5	8	14	10
Lys-1	70	TTACCA	76	7	14	11	15
Lys-1	71		76	9	15	22	18
Lys-1	71	ACCA	76	10	20	18	7
Lys-1	72		76	20	31	42	13
Lys-1	73		76	86	123	135	84
Lys-1	74		76	261	317	366	219
Lys-1	74	A	76	19	31	27	23
Lys-1	75		76	735	616	718	644
Lys-1	75	C	76	33	39	35	42
Lys-1	75	G	76	20	64	56	17
Lys-1	75	T	76	68	73	75	60
Lys-1	76		76	183666	204286	208764	164674
Lys-1	76	A	76	27	35	38	16
Lys-1	76	ACCA	76	32	23	27	13
Lys-1	76	C	76	8	8	10	7
Lys-1	76	CCA	76	42	28	39	26
Lys-1	76	G	76	253	4949	4673	214
Lys-1	76	GCCA	76	23	12	16	6
Lys-1	76	GG	76	2	229	233	2
Lys-1	76	GGG	76	1	11	13	0
Lys-1	76	T	76	7	11	10	2
Lys-2	33		76	7	9	10	4
Lys-2	49	AGGTTCGAGCCCTGGTGGGGGCACCA	76	28	27	39	19
Lys-2	54	CGAGCCCTGGTGGGGGCACCA	76	23	25	30	14
Lys-2	55	GAGCCCTGGTGGGGGCACCA	76	28	34	46	32
Lys-2	57	TCCTGGTGGGGGCACCA	76	9	4	10	22
Lys-2	58	ATCCTGCCGGGGGCACCA	76	25	11	15	16
Lys-2	58	TTCCTGGTGGGGGCACCA	76	15	8	7	5
Lys-2	59	TTCTGGTGGGGGCACCA	76	5	5	14	6
Lys-2	60	TGGTGGGGGCACCA	76	2	4	10	2
Lys-2	61	TGGTGGGGGCACCA	76	49	65	65	47
Lys-2	62	CTGGGGGCACCA	76	3	6	10	3
Lys-2	64	CCGGGGGCACCA	76	33	29	35	16
Lys-2	64	TGGGGGCACCA	76	35	33	62	28
Lys-2	69		76	2	11	10	2
Lys-2	69	CACCA	76	6	9	12	10
Lys-2	70		76	3	11	8	0
Lys-2	70	CACCA	76	160	201	283	130
Lys-2	72		76	4	4	11	0
Lys-2	73		76	17	24	28	23
Lys-2	74		76	24	29	37	25
Lys-2	75		76	36	49	71	48
Lys-2	75	T	76	7	13	12	11
Lys-2	76		76	17176	20961	24539	18477
Lys-2	76	G	76	24	488	436	23
Lys-2	76	GG	76	0	23	20	0
Met-2	77		77	173	274	293	130
Met-1	69	GCTACCA	77	2	4	11	1
Met-1	77		77	436	437	507	351
Phe	77		77	38	63	68	51
Pro-1	49	TGGGTTCGAATCCCGCCACCCCGACCA	77	39	21	27	27
Pro-1	52	TTCGAATCCCGCCACCCCGACCA	77	4	3	20	5
Pro-1	56	GAATCCCGCCACCCCGACCA	77	68	54	49	40
Pro-1	59	TCCCGCCACCCCGACCA	77	8	4	10	9
Pro-1	63	GCCACCCCGACCA	77	132	131	107	109
Pro-1	64	CTTAGCTCCACCA	77	17	23	23	16
Pro-1	65	TTGGGGGTACCA	77	15	11	16	9
Pro-1	66	ACCCCGACCA	77	36	27	27	28
Pro-1	70	GACCA	77	5	7	10	4
Pro-1	71	GACCA	77	186	164	192	154
Pro-1	72		77	13	12	15	3
Pro-1	73		77	16	16	13	10
Pro-1	74		77	9	17	19	5
Pro-1	75		77	129	108	82	80
Pro-1	76		77	107	82	104	116
Pro-1	76	T	77	18	9	18	19
Pro-1	77		77	35707	30712	32030	29059
Pro-1	77	G	77	58	531	489	40
Pro-1	77	GG	77	0	23	20	0
Pro-2	25		77	187	187	179	172
Pro-2	26		77	114	109	86	102
Pro-2	26	G	77	28	26	18	27
Pro-2	27		77	129	98	79	119
Pro-2	28		77	96	59	57	88
Pro-2	29		77	139	137	125	157
Pro-2	30		77	128	127	145	149
Pro-2	31		77	153	146	142	162
Pro-2	32		77	98	93	75	123
Pro-2	33		77	43	36	27	58
Pro-2	34		77	383	375	316	364
Pro-2	35		77	403	303	258	424
Pro-2	36		77	185	118	86	161
Pro-2	37		77	202	146	145	208
Pro-2	37	TCAA	77	1	26	18	3
Pro-2	38		77	60	49	47	67
Pro-2	38	T	77	12	7	4	6
Pro-2	38	TC	77	18	8	5	21
Pro-2	38	TCA	77	32	18	24	23
Pro-2	38	TCAA	77	88	41	37	86
Pro-2	38	TCAAGT	77	14	5	13	14
Pro-2	38	TCAAGTGG	77	23	3	7	18
Pro-2	38	TCAAGTGGT	77	16	7	3	4
Pro-2	38	TCAAGTGGTC	77	16	6	5	15
Pro-2	38	TCAAGTGGTCG	77	30	4	8	23
Pro-2	38	TCAAGTGGTCGC	77	47	17	19	45
Pro-2	38	TCAAGTGGTCGCA	77	30	14	20	49
Pro-2	38	TCAAGTGGTCGCAG	77	16	4	4	6
Pro-2	38	TCAAGTGGTCGCAGGT	77	18	6	4	22
Pro-2	38	TCAAGTGGTCGCAGGTT	77	13	5	1	11
Pro-2	38	TCAAGTGGTCGCAGGTTC	77	43	16	9	29
Pro-2	38	TCAAGTGGTCGCAGGTTCA	77	46	20	22	41
Pro-2	38	TCAAGTGGTCGCAGGTTCAA	77	11	10	5	7
Pro-2	38	TCAAGTGGTCGCAGGTTCAAATCCT	77	7	14	8	5
Pro-2	39		77	119	55	35	93
Pro-2	40		77	36	20	11	45
Pro-2	41		77	101	75	55	111
Pro-2	42		77	119	123	111	130
Pro-2	43		77	713	562	396	689
Pro-2	44		77	60	13	17	70
Pro-2	45		77	176	62	65	158
Pro-2	46		77	68	23	20	71
Pro-2	47		77	137	43	42	130
Pro-2	47	CGCAGGTTCAAATCCTGTCAGCCCGACCA	77	11	9	15	20
Pro-2	48		77	82	37	36	84
Pro-2	49		77	124	54	39	89
Pro-2	49	AGGTTCAAATCCTGTCAGCCCGACCA	77	46	21	30	43
Pro-2	49	CAGGTTCAAATCCTGTCAGCCCGACCA	77	607	250	333	514
Pro-2	49	CAGGTTCAAATCCTGTCAGCTCGACCA	77	17	2	3	6
Pro-2	49	CAGGTTCAAATCCTGTCAGTCCGACCA	77	13	5	11	5
Pro-2	49	CAGGTTCAAATCCTGTCATCCCGACCA	77	11	2	8	8
Pro-2	49	CAGGTTCAAATCCTGTTAGCCCGACCA	77	19	5	13	9
Pro-2	50		77	79	35	31	70
Pro-2	50	AGGTTCAAATCCTGTCAGCCCGACCA	77	5	5	10	11
Pro-2	50	GGTTCAAATCCTGTCAGCCCGACCA	77	14	5	9	11
Pro-2	51		77	143	61	68	139
Pro-2	52		77	93	38	28	88
Pro-2	53		77	38	11	14	35
Pro-2	54		77	29	13	8	24
Pro-2	55		77	58	26	26	50
Pro-2	55	AAAATCCTGTCAGCCCGACCA	77	16	10	11	18
Pro-2	55	AAATCCTGTCAGCCCGACCA	77	41	33	37	38
Pro-2	55	CAAATCCTGTCAGCCCGACCA	77	233	147	195	262
Pro-2	55	CAAATCCTGTCAGCTCGACCA	77	7	5	10	3
Pro-2	55	CAAATCCTGTTAGCCCGACCA	77	12	12	10	16
Pro-2	56		77	40	7	8	21
Pro-2	57		77	98	42	45	85
Pro-2	58		77	128	71	104	143
Pro-2	58	CCCTGTCAGCCCGACCA	77	23	3	17	36
Pro-2	58	G	77	4	1	1	12
Pro-2	58	TCCTGTCAGCCCGACCA	77	315	52	164	366
Pro-2	58	TTCCTGTCAGCCCGACCA	77	4	9	11	2
Pro-2	58	TTCTGTCAGCCCGACCA	77	8	1	9	15
Pro-2	59		77	41	20	28	31
Pro-2	59	CCCTGTCAGCCCGACCA	77	25	11	13	12
Pro-2	59	TCCTGTCAGCCCGACCA	77	116	61	82	121
Pro-2	60		77	28	17	18	24
Pro-2	61		77	25	13	8	22
Pro-2	61	TTTGTCAGCCCGACCA	77	13	8	6	8
Pro-2	62		77	18	9	19	29
Pro-2	62	TGTCAGCCCGACCA	77	139	105	160	139
Pro-2	63		77	16	10	9	12
Pro-2	63	CTCCGCCACCGCCA	77	5	7	10	5
Pro-2	63	CTTAGCCCGACCA	77	7	2	15	7
Pro-2	63	CTTCAGCCCGACCA	77	9	9	11	16
Pro-2	63	GTCAGCCCGACCA	77	576	357	440	458
Pro-2	63	GTCAGCTCGACCA	77	8	8	10	10
Pro-2	63	GTCAGTCCGACCA	77	18	3	11	7
Pro-2	64		77	79	83	61	67
Pro-2	64	AGCCCGACCA	77	19	21	18	13
Pro-2	64	CAGCCCGACCA	77	92	65	95	101
Pro-2	64	CCAGCCCGACCA	77	18	13	13	18
Pro-2	64	TAGCCCGACCA	77	120	73	103	133
Pro-2	64	TCAGCCCGACCA	77	425	248	422	445
Pro-2	64	TCAGCTCGACCA	77	7	2	13	6
Pro-2	65		77	23	16	26	23
Pro-2	65	AGCCCGACCA	77	64	34	49	41
Pro-2	65	ATAGCCCGACCA	77	14	8	10	7
Pro-2	65	CAGCCCGACCA	77	113	48	114	142
Pro-2	66		77	29	18	19	23
Pro-2	66	AGCCCGACCA	77	317	175	242	255
Pro-2	67		77	166	118	155	150
Pro-2	67	CCCGACCA	77	25	18	22	26
Pro-2	67	CCCGCTACCA	77	13	7	2	2
Pro-2	67	CCGACCA	77	39	39	46	41
Pro-2	67	GCCCGACCA	77	286	157	201	242
Pro-2	67	TCCGACCA	77	11	11	16	22
Pro-2	67	TCGACCA	77	20	15	19	22
Pro-2	68		77	51	36	41	54
Pro-2	68	TTCCGACCA	77	85	69	93	103
Pro-2	69		77	15	12	14	23
Pro-2	69	TTCGACCA	77	68	48	62	41
Pro-2	70		77	21	14	24	20
Pro-2	70	GACCA	77	48	33	40	45
Pro-2	70	TGACCA	77	35	20	29	36
Pro-2	70	TTGACCA	77	40	37	48	27
Pro-2	71		77	10	12	22	8
Pro-2	71	ACCCCA	77	15	4	3	10
Pro-2	71	GACCA	77	1047	795	937	885
Pro-2	72		77	35	31	57	45
Pro-2	72	ACCA	77	33	21	33	31
Pro-2	73		77	124	75	77	68
Pro-2	73	CTCCA	77	19	12	16	23
Pro-2	74		77	53	26	41	33
Pro-2	74	TTA	77	12	5	13	20
Pro-2	75		77	981	586	679	555
Pro-2	75	A	77	29	8	13	21
Pro-2	76		77	987	598	629	818
Pro-2	76	C	77	26	17	26	31
Pro-2	76	G	77	25	38	37	27
Pro-2	76	T	77	141	100	128	136
Pro-2	77		77	310538	202650	234296	273157
Pro-2	77	A	77	79	59	57	26
Pro-2	77	AC	77	11	4	4	8
Pro-2	77	ACCA	77	52	28	34	17
Pro-2	77	C	77	11	13	4	4
Pro-2	77	CCA	77	52	33	31	23
Pro-2	77	G	77	437	4226	4150	382
Pro-2	77	GCCA	77	34	19	17	18
Pro-2	77	GG	77	2	202	180	10
Pro-2	77	GGG	77	2	15	11	0
Pro-2	77	T	77	6	4	14	4
Pro-3	71	GACCA	77	7	6	10	5
Pro-3	77		77	597	619	761	413
Pro-3	77	G	77	0	15	17	0
SeC	25		95	11	17	14	7
SeC	26		95	11	7	1	9
SeC	27		95	13	3	0	10
SeC	28		95	14	6	4	8
SeC	29		95	15	7	5	14
SeC	33		95	15	5	5	6
SeC	36		95	39	32	58	73
SeC	84	GCCCGCTCCA	95	6	8	10	4
SeC	87	TCCGCCA	95	5	11	7	5
SeC	93		95	9	5	11	10
SeC	94		95	36	23	34	57
SeC	95		95	2009	1184	1794	2721
SeC	95	G	95	3	37	49	4
SeC	95	T	95	46	22	37	51
SeC	95	TC	95	40	38	39	52
SeC	95	TCG	95	43	35	37	40
SeC	95	TCGA	95	18	15	9	25
Ser-1	59	ACCGAGGGTTCAAATCCCTCCGCCACCGCCA	91	22	46	46	21
Ser-1	63	AGGGTTCAAATCCCTCCGCCACCGCCA	91	3	8	13	3
Ser-1	77	TCCGCCACCGCCA	91	10	9	14	8
Ser-1	82	TTACCGCCA	91	10	11	11	5
Ser-1	83	ACCGCCA	91	39	49	48	33
Ser-1	87		91	11	9	12	5
Ser-1	89		91	34	28	33	39
Ser-1	89	A	91	11	9	12	6
Ser-1	90		91	21	38	37	39
Ser-1	90	C	91	8	8	10	9
Ser-1	91		91	3297	3824	3853	3130
Ser-1	91	G	91	2	63	49	5
Ser-2	37		92	6	4	3	11
Ser-2	59		92	3	4	10	11
Ser-2	60		92	4	4	10	1
Ser-2	60	ACCGGAGGTTCAAATCCTCTCGCCTCCGCCA	92	55	77	85	52
Ser-2	65	AGGTTCAAATCCTCTCGCCTCCGCCA	92	10	13	14	9
Ser-2	66		92	26	11	7	24
Ser-2	67		92	18	15	14	19
Ser-2	68		92	21	9	9	16
Ser-2	69		92	18	15	9	20
Ser-2	70		92	15	15	15	16
Ser-2	70	CAAATCCTCTCGCCTCCGCCA	92	14	14	8	7
Ser-2	71		92	5	2	7	17
Ser-2	72		92	7	5	17	8
Ser-2	73		92	21	25	30	30
Ser-2	73	TTCCTCTCGCCTCCGCCA	92	10	2	6	11
Ser-2	74		92	14	12	11	14
Ser-2	78	CTCGCCTCCGCCA	92	48	62	54	29
Ser-2	80	CGCCTCCGCCA	92	19	17	10	8
Ser-2	81	GCCTCCGCCA	92	7	6	16	11
Ser-2	82		92	6	11	3	6
Ser-2	82	CTCCGCCA	92	31	29	22	28
Ser-2	83	TTTCCGCCA	92	4	10	12	5
Ser-2	84	TCCGCCA	92	75	116	89	64
Ser-2	85	CGCCA	92	11	21	11	13
Ser-2	87	GCCA	92	15	19	15	14
Ser-2	88		92	7	24	16	8
Ser-2	89		92	5	11	4	0
Ser-2	90		92	93	137	82	90
Ser-2	91		92	140	103	112	154
Ser-2	91	C	92	117	124	101	84
Ser-2	91	CC	92	12	15	12	16
Ser-2	91	CCC	92	75	63	86	65
Ser-2	91	CCCC	92	153	159	186	131
Ser-2	91	CCCCC	92	17	7	11	16
Ser-2	91	G	92	1	11	7	2
Ser-2	91	T	92	18	14	9	10
Ser-2	92		92	24241	28131	21141	19141
Ser-2	92	CC	92	23	32	43	31
Ser-2	92	G	92	15	312	271	10
Ser-2	92	GG	92	0	18	16	0
Ser-3	36		89	11	9	7	8
Ser-3	37		89	15	11	3	6
Ser-3	39		89	14	14	7	8
Ser-3	40		89	11	14	13	11
Ser-3	41		89	8	14	12	3
Ser-3	42		89	5	14	12	2
Ser-3	43		89	7	7	11	2
Ser-3	45		89	11	1	2	6
Ser-3	46		89	8	10	3	4
Ser-3	51		89	8	12	9	4
Ser-3	57		89	9	12	7	4
Ser-3	58		89	10	6	2	7
Ser-3	59	CGCGGGTTCAAATCCCGCATCCTCCGCCA	89	145	187	171	121
Ser-3	59	CGCGGGTTCAAATCCCGCATCCTTCGCCA	89	6	11	8	2
Ser-3	59	CGCGGGTTCAAATCCCGCATCTTCCGCCA	89	7	13	11	3
Ser-3	59	CGCGGGTTCAAATCCCGCATTCTCCGCCA	89	8	17	9	3
Ser-3	61	CGGGTTCAAATCCCGCATCCTCCGCCA	89	163	201	174	137
Ser-3	61	CGGGTTCAAATCCCGCATCCTTCGCCA	89	11	10	6	2
Ser-3	62		89	5	6	10	1
Ser-3	64	TTCAAATCCCGCATCCTCCGCCA	89	5	4	13	5
Ser-3	67	CAAATCCCGCATCCTCCGCCA	89	17	6	18	9
Ser-3	70	TCCCGCATCCTCCGCCA	89	17	12	18	29
Ser-3	70	TTCCCGCATCCTCCGCCA	89	12	1	4	25
Ser-3	71	TCCCGCATCCTCCGCCA	89	14	14	14	15
Ser-3	75	GCATCCTCCGCCA	89	86	94	101	84
Ser-3	75	GCATCCTTCGCCA	89	10	7	4	5
Ser-3	75	TCTCGCCTCCGCCA	89	11	13	11	2
Ser-3	76	ATCCTCCGCCA	89	13	15	22	15
Ser-3	76	CATCCTCCGCCA	89	148	168	153	132
Ser-3	77		89	22	28	41	20
Ser-3	77	ATCCTCCGCCA	89	62	48	63	44
Ser-3	78		89	45	45	38	34
Ser-3	78	CCTCCGCCA	89	13	14	11	15
Ser-3	78	TCCGCCA	89	12	5	9	4
Ser-3	78	TCCTCCGCCA	89	82	86	76	47
Ser-3	79		89	59	59	53	37
Ser-3	79	ATCTCCGCCA	89	10	3	6	5
Ser-3	79	CTCCGCCA	89	3	6	8	10
Ser-3	79	CTCTCCGCCA	89	6	10	3	9
Ser-3	80		89	18	16	7	14
Ser-3	80	TTCCGCCA	89	54	59	43	35
Ser-3	80	TTTCCGCCA	89	30	55	34	21
Ser-3	81		89	26	44	23	19
Ser-3	81	TCCCGCCA	89	29	43	41	18
Ser-3	81	TCCGC	89	6	14	8	4
Ser-3	81	TCCGCCA	89	543	702	552	359
Ser-3	81	TCCGCCAG	89	0	8	13	0
Ser-3	81	TCTGCCA	89	7	11	5	2
Ser-3	81	TGCCA	89	13	20	12	6
Ser-3	82		89	16	20	19	14
Ser-3	82	ATCGCCA	89	12	9	10	9
Ser-3	82	CGCCA	89	91	170	116	59
Ser-3	82	CTCGCCA	89	10	33	19	13
Ser-3	82	CTGCCA	89	12	16	9	13
Ser-3	83		89	15	18	15	5
Ser-3	83	TGCCA	89	29	28	25	14
[truncated: 329 more rows]
